# Supplementary material for: Genomic Characterization of Probiotic Purple Nonsulfur Bacteria Cereibacter sphaeroides Strains S3W10 and SS15: Implications for Enhanced Shrimp Aquaculture
Source: Life (Basel). 2024 Dec 20;14(12):1691. doi: 10.3390/life14121691 (PMC11676352; doi:10.3390/life14121691)
Supplement: Supplementary file 1 [file life-14-01691-s001.zip]

Archive with 1 entries (1 files):
- life-3330877-supplementary.xlsx
