# Supplementary material for: Genomic Characterization of Probiotic Purple Nonsulfur Bacteria Cereibacter sphaeroides Strains S3W10 and SS15: Implications for Enhanced Shrimp Aquaculture
Source: Life (Basel). 2024 Dec 20;14(12):1691. doi: 10.3390/life14121691 (PMC11676352; doi:10.3390/life14121691)
Supplement: Supplementary file 1 [file life-14-01691-s001.zip › life-3330877-supplementary.xlsx]

## Sheet: Table S1
Table S1. The summary of the Cereibacter sphaeroides genomes from NCBI database (n = 19).
Accession number	Strain	Size (bp)	GC content	No. proteins	CheckM completeness	CheckM contamination	Isolation source	Origin
GCA_003324715	2.4.1	4629754	68.77	4388	98.55	0.89	-	USA:Eugene, OR
GCA_003846425	AB24	4745448	69.05	4490	99.09	4.07	Microbial mat material from brackish estuary	USA: Trunk River, Woods Hole, Massachusetts
GCA_003846365	AB25	4588717	69.16	4321	98.6	2.2
GCA_003846385	AB27	4405687	69.14	4204	97.54	1.02
GCA_003846405	AB29	4547232	69.12	4312	98.1	1.85
GCA_000015985	ATCC 17029	4489380	69.09	3015	96.21	2.49	-	-
GCA_012647365	CH10	4635445	68.76	4391	98.9	0.91	-	-
GCA_900188265	DSM 18937	4858213	68.78	4638	99.11	3.16	-	-
GCA_003547135	FY	4770310	69.03	4626	98.04	3.02	Environmental sample	France: Gif-sur-Yvette
GCA_000021005	KD131	4711139	69.18	3022	99.12	1.95	-	-
GCA_001685625	MBTLJ-13	4649054	68.78	4409	98.6	0.89	-	South Korea: Jeonju
GCA_002706325	MBTLJ-20	4650063	68.76	4412	98.51	1.07	-
GCA_001576595	MBTLJ-8	4666565	68.74	4424	98.51	0.89	-
GCA_007991035	NBRC 12203	4727413	68.94	4518	99.05	1.6	-	-
GCA_003547155	SCJ	4548679	69.08	4352	96.53	2.55	Sugar cane field soil	Jamaica
GCA_009795945	SE1	4684465	69.15	4436	98.62	1.85	San Elijo coastal lagoon	USA: San Diego
GCA_039555415	V-0	4632524	69.11	4355	99.06	1.93	Soil	China
GCA_038448445	VK-2-3	4661624	69.12	4384	99.03	2.64	Soil	China
GCA_000212605	WS8N	4417788	69.14	4188	98.74	0.89	-	-

## Sheet: Table S2
Table S2a. Genome Annotation of Cereibacter sphaeroides S3W10
locus_tag	Gene name	EC_number	COG	COG Functional cat.	Product	seed_eggNOG_ortholog	seed_ortholog_evalue	seed_ortholog_score	best_tax_level
JGMEKMIB_00001	msrQ		COG2717	C	Part of the MsrPQ system that repairs oxidized periplasmic proteins containing methionine sulfoxide residues (Met-O), using respiratory chain electrons. Thus protects these proteins from oxidative-stress damage caused by reactive species of oxygen and chlorine generated by the host defense mechanisms. MsrPQ is essential for the maintenance of envelope integrity under bleach stress, rescuing a wid…	272943.RSP_2446	0	2223.4	Rhodobacter
JGMEKMIB_00002	msrP		COG2041	C	Part of the MsrPQ system that repairs oxidized periplasmic proteins containing methionine sulfoxide residues (Met-O), using respiratory chain electrons. Thus protects these proteins from oxidative-stress damage caused by reactive species of oxygen and chlorine generated by the host defense mechanisms. MsrPQ is essential for the maintenance of envelope integrity under bleach stress, rescuing a wid…	272943.RSP_2448	0	1527.7	Rhodobacter
JGMEKMIB_00003			COG2335	M	beta-Ig-H3 fasciclin	272943.RSP_2449	0	1437.2	Rhodobacter
JGMEKMIB_00004	clpB		COG0542	O	Part of a stress-induced multi-chaperone system, it is involved in the recovery of the cell from heat-induced damage, in cooperation with DnaK, DnaJ and GrpE	272943.RSP_2450	0	1231.1	Alphaproteobacteria
JGMEKMIB_00005						272943.RSP_2451	0	1238.8	Rhodobacter
JGMEKMIB_00006	nagK	2.7.1.59	COG1940	GK	ROK family	272943.RSP_0852	9.7e-160	569.3	Rhodobacter
JGMEKMIB_00007	pyrF	4.1.1.23	COG0284	F	Catalyzes the decarboxylation of orotidine 5'- monophosphate (OMP) to uridine 5'-monophosphate (UMP)	272943.RSP_3990	4.7e-216	756.9	Rhodobacter
JGMEKMIB_00009			COG1585	OU	COG1585 Membrane protein implicated in regulation of membrane protease activity	272943.RSP_1240	5.3e-192	676.8	Alphaproteobacteria
JGMEKMIB_00010	qmcA		COG0330	O	prohibitin homologues	272943.RSP_1125	9e-234	815.8	Rhodobacter
JGMEKMIB_00011	dinB	2.7.7.7	COG0389	L	Poorly processive, error-prone DNA polymerase involved in untargeted mutagenesis. Copies undamaged DNA at stalled replication forks, which arise in vivo from mismatched or misaligned primer ends. These misaligned primers can be extended by PolIV. Exhibits no 3'-5' exonuclease (proofreading) activity. May be involved in translesional synthesis, in conjunction with the beta clamp from PolIII	272943.RSP_3229	6.2e-235	819.7	Rhodobacter
JGMEKMIB_00012	MA20_06380	3.5.1.68	COG3741	E	PFAM N-formylglutamate amidohydrolase	272943.RSP_2163	7.7e-146	523.1	Rhodobacter
JGMEKMIB_00014	rpmJ		COG0257	J	Belongs to the bacterial ribosomal protein bL36 family	272943.RSP_0937	0	1156.7	Rhodobacter
JGMEKMIB_00015						272943.RSP_2445	0	1357	Alphaproteobacteria
JGMEKMIB_00016	yibF	2.5.1.18	COG0625	H	Glutathione S-transferase, N-terminal domain	272943.RSP_1370	0	1114	Rhodobacter
JGMEKMIB_00017	petA	1.10.2.2	COG0723	C	Component of the ubiquinol-cytochrome c reductase complex (complex III or cytochrome b-c1 complex), which is a respiratory chain that generates an electrochemical potential coupled to ATP synthesis	272943.RSP_2452	0	1694.1	Alphaproteobacteria
JGMEKMIB_00018	petB		COG1290	C	Component of the ubiquinol-cytochrome c reductase complex (complex III or cytochrome b-c1 complex), which is a respiratory chain that generates an electrochemical potential coupled to ATP synthesis	272943.RSP_2550	1.3e-153	548.9	Alphaproteobacteria
JGMEKMIB_00019	petC		COG2857	C	Cytochrome C1	272943.RSP_1334	2.5e-43	181	Rhodobacter
JGMEKMIB_00020	thiQ		COG3840	P	Part of the ABC transporter complex ThiBPQ involved in thiamine import. Responsible for energy coupling to the transport system	272943.RSP_0881	0	1231.9	Rhodobacter
JGMEKMIB_00021	thiP		COG1178	P	COG1178 ABC-type Fe3 transport system permease component	272943.RSP_2117	4.2e-155	553.9	Rhodobacter
JGMEKMIB_00022	tbpA		COG4143	P	TIGRFAM ABC transporter periplasmic binding protein, thiB subfamily	272943.RSP_6093	1.2e-43	182.2	Proteobacteria
JGMEKMIB_00023	aroC	4.2.3.5	COG0082	E	Catalyzes the anti-1,4-elimination of the C-3 phosphate and the C-6 proR hydrogen from 5-enolpyruvylshikimate-3-phosphate (EPSP) to yield chorismate, which is the branch point compound that serves as the starting substrate for the three terminal pathways of aromatic amino acid biosynthesis. This reaction introduces a second double bond into the aromatic ring system	272943.RSP_2941	1.1e-181	642.5	Rhodobacter
JGMEKMIB_00024	MA20_19820		COG0697	EG	EamA-like transporter family	272943.RSP_3700	3.9e-187	660.6	Rhodobacter
JGMEKMIB_00025	hup		COG0776	L	Belongs to the bacterial histone-like protein family	272943.RSP_3136	0	1535.8	Alphaproteobacteria
JGMEKMIB_00026	amn	3.2.2.4	COG0775	F	Catalyzes the hydrolysis of the N-glycosidic bond of AMP to form adenine and ribose 5-phosphate. Involved in regulation of AMP concentrations	272943.RSP_0157	1.3e-173	615.5	Rhodobacter
JGMEKMIB_00027	yeeZ	1.5.5.1	COG0451	GM	NAD(P)H-binding	349102.Rsph17025_0964	1.9e-163	582	Alphaproteobacteria
JGMEKMIB_00028	ansA	3.5.1.1	COG4448	E	PFAM L-asparaginase II	272943.RSP_2715	7.6e-141	506.5	Rhodobacter
JGMEKMIB_00029			COG5342	S	invasion associated locus B	272943.RSP_2716	8.5e-207	726.1	Rhodobacter
JGMEKMIB_00030	rlmN	2.1.1.192	COG0820	J	Specifically methylates position 2 of adenine 2503 in 23S rRNA and position 2 of adenine 37 in tRNAs	272943.RSP_0333	0	1521.5	Alphaproteobacteria
JGMEKMIB_00031	ycaQ		COG3214	S	Protein conserved in bacteria	272943.RSP_1872	0	1145.6	Rhodobacter
JGMEKMIB_00032	ykfC	3.4.14.13	COG0791	M	NlpC/P60 family	272943.RSP_2551	1.1e-256	892.1	Alphaproteobacteria
JGMEKMIB_00033	pepA	3.4.11.1	COG0260	E	PFAM peptidase M17, leucyl aminopeptidase domain protein	272943.RSP_2552	3.2e-167	594.3	Alphaproteobacteria
JGMEKMIB_00034						272943.RSP_2562	2.5e-175	621.3	Alphaproteobacteria
JGMEKMIB_00035	cynT	4.2.1.1	COG0288	H	Reversible hydration of carbon dioxide	272943.RSP_2563	6.1e-177	626.7	Alphaproteobacteria
JGMEKMIB_00036	asd	1.2.1.11	COG0136	H	Catalyzes the NADPH-dependent formation of L-aspartate- semialdehyde (L-ASA) by the reductive dephosphorylation of L- aspartyl-4-phosphate	272943.RSP_2564	1.3e-221	775.4	Alphaproteobacteria
JGMEKMIB_00037				S	Glycosyltransferase family 29 (sialyltransferase)	272943.RSP_0127	0	1152.1	Rhodobacter
JGMEKMIB_00038	lpcC		COG0438	H	PFAM glycosyl transferase group 1	272943.RSP_1539	1.1e-189	669.1	Alphaproteobacteria
JGMEKMIB_00039	smlA		COG2223	P	PFAM Major Facilitator Superfamily	1449351.RISW2_17130	3.5e-97	361.7	Roseivivax
JGMEKMIB_00040	MA20_42180		COG0477	EGP	PFAM Major Facilitator Superfamily	272943.RSP_3596	9.5e-275	952.2	Rhodobacter
JGMEKMIB_00041	aglA2	3.2.1.10,3.2.1.20,3.2.1.93	COG0366	G	PFAM alpha amylase, catalytic	272943.RSP_0158	0	1253	Rhodobacter
JGMEKMIB_00042	dgoK	2.7.1.58	COG3734	H	PFAM 2-keto-3-deoxy-galactonokinase	272943.RSP_2745	1.6e-174	618.6	Alphaproteobacteria
JGMEKMIB_00043			COG1028	IQ	Short-chain dehydrogenase reductase SDR	272943.RSP_3538	3.8e-139	500.7	Alphaproteobacteria
JGMEKMIB_00044	pncA	2.7.11.1,3.5.1.19	COG1335	Q	PFAM Isochorismatase	272943.RSP_3988	0	1662.9	Alphaproteobacteria
JGMEKMIB_00045	pncB	6.3.4.21	COG1488	H	Catalyzes the synthesis of beta-nicotinate D- ribonucleotide from nicotinate and 5-phospho-D-ribose 1-phosphate at the expense of ATP	272943.RSP_3985	4.6e-237	827	Rhodobacter
JGMEKMIB_00046	yaeJ		COG1186	J	chain release factor	1105367.CG50_06115	8.6e-94	351.3	Alphaproteobacteria
JGMEKMIB_00047	yhhQ		COG1738	S	Involved in the import of queuosine (Q) precursors, required for Q precursor salvage	1105367.CG50_06120	0	1370.9	Alphaproteobacteria
JGMEKMIB_00048			COG4246	S	Esterase-like activity of phytase	1207063.P24_06252	2.6e-28	132.5	Alphaproteobacteria
JGMEKMIB_00049	mepA		COG3770	M	penicillin-insensitive murein endopeptidase	272943.RSP_3985	9.1e-83	314.3	Rhodobacter
JGMEKMIB_00050	MA20_25070		COG2270	S	Major facilitator superfamily	1317118.ATO8_21366	2.9e-58	231.5	Roseivivax
JGMEKMIB_00051	fcbC		COG0824	S	Thioesterase-like superfamily	272943.RSP_0949	4.6e-143	513.8	Alphaproteobacteria
JGMEKMIB_00052	yggT		COG0762	S	YGGT family	272943.RSP_0948	2.7e-279	967.2	Alphaproteobacteria
JGMEKMIB_00053	recQ	3.6.4.12	COG0514	L	TIGRFAM ATP-dependent DNA helicase, RecQ	272943.RSP_2152	3.2e-195	687.6	Rhodobacter
JGMEKMIB_00054	yaaA		COG3022	S	Belongs to the UPF0246 family	319795.Dgeo_2647	1.2e-67	263.5	Deinococcus-Thermus
JGMEKMIB_00055		2.7.13.3	COG0784	T	PAS fold	272943.RSP_2107	1.4e-195	688.7	Rhodobacter
JGMEKMIB_00056	yfhM		COG2373	S	PAN domain	272943.RSP_2106	3.2e-217	760.8	Rhodobacter
JGMEKMIB_00057	pbpC	2.4.1.129	COG4953	M	glycosyl transferase, family 51	272943.RSP_1461	6.8e-215	753.1	Rhodobacter
JGMEKMIB_00058	bktB	2.3.1.9	COG0183	I	Belongs to the thiolase family	272943.RSP_3593	4.6e-134	483.8	Rhodobacter
JGMEKMIB_00059		3.1.3.16	COG0639	T	Calcineurin-like phosphoesterase	272943.RSP_2394	1.7e-221	775	Rhodobacter
JGMEKMIB_00060	serA	1.1.1.399,1.1.1.95	COG0111	C	D-isomer specific 2-hydroxyacid dehydrogenase catalytic	272943.RSP_2887	0	1627.1	Rhodobacter
JGMEKMIB_00061	serC	2.6.1.52	COG1932	H	Catalyzes the reversible conversion of 3- phosphohydroxypyruvate to phosphoserine and of 3-hydroxy-2-oxo-4- phosphonooxybutanoate to phosphohydroxythreonine	272943.RSP_1374	2.9e-185	654.4	Rhodobacter
JGMEKMIB_00062	serB	1.1.1.399,1.1.1.95,3.1.3.3	COG0560	E	phosphoserine phosphatase SerB	272943.RSP_1084	3.4e-222	777.3	Rhodobacter
JGMEKMIB_00063	zapE	3.6.4.7	COG1485	S	AFG1-like ATPase	272943.RSP_3721	4e-216	757.3	Alphaproteobacteria
JGMEKMIB_00064			COG4325	S	membrane	1380390.JIAT01000011_gene2715	3.4e-105	388.7	Bacteria
JGMEKMIB_00065	gyrB	5.99.1.3	COG0187	L	A type II topoisomerase that negatively supercoils closed circular double-stranded (ds) DNA in an ATP-dependent manner to modulate DNA topology and maintain chromosomes in an underwound state. Negative supercoiling favors strand separation, and DNA replication, transcription, recombination and repair, all of which involve strand separation. Also able to catalyze the interconversion of other topol…	492774.JQMB01000016_gene1668	6.1e-109	401	Rhizobiaceae
JGMEKMIB_00066			COG0346	C	PFAM Glyoxalase bleomycin resistance protein dioxygenase	272943.RSP_2885	9.5e-280	968.8	Rhodobacter
JGMEKMIB_00067	recF		COG1195	L	it is required for DNA replication and normal SOS inducibility. RecF binds preferentially to single-stranded, linear DNA. It also seems to bind ATP	272943.RSP_1355	0	1276.2	Rhodobacter
JGMEKMIB_00068	dnaN	2.7.7.7	COG0592	L	Confers DNA tethering and processivity to DNA polymerases and other proteins. Acts as a clamp, forming a ring around DNA (a reaction catalyzed by the clamp-loading complex) which diffuses in an ATP-independent manner freely and bidirectionally along dsDNA. Initially characterized for its ability to contact the catalytic subunit of DNA polymerase III (Pol III), a complex, multichain enzyme respons…	272943.RSP_1145	1.2e-129	469.2	Rhodobacter
JGMEKMIB_00069	dnaA		COG0593	L	it binds specifically double-stranded DNA at a 9 bp consensus (dnaA box) 5'-TTATC CA A CA A-3'. DnaA binds to ATP and to acidic phospholipids	272943.RSP_0887	0	1352.8	Rhodobacter
JGMEKMIB_00070	rpsT		COG0268	J	Binds directly to 16S ribosomal RNA	272943.RSP_2978	0	1690.2	Rhodobacter
JGMEKMIB_00071	fadB1x	4.2.1.17	COG1024	I	Belongs to the enoyl-CoA hydratase isomerase family	272943.RSP_2150	2.6e-113	414.8	Rhodobacter
JGMEKMIB_00072	fpg	3.2.2.23,4.2.99.18	COG0266	L	Involved in base excision repair of DNA damaged by oxidation or by mutagenic agents. Acts as DNA glycosylase that recognizes and removes damaged bases. Has a preference for oxidized purines, such as 7,8-dihydro-8-oxoguanine (8-oxoG). Has AP (apurinic apyrimidinic) lyase activity and introduces nicks in the DNA strand. Cleaves the DNA backbone by beta-delta elimination to generate a single-strand …	272943.RSP_1411	4.1e-107	394	Alphaproteobacteria
JGMEKMIB_00073	ubiE	2.1.1.163,2.1.1.201	COG0500	H	Methyltransferase required for the conversion of demethylmenaquinol (DMKH2) to menaquinol (MKH2) and the conversion of 2-polyprenyl-6-methoxy-1,4-benzoquinol (DDMQH2) to 2- polyprenyl-3-methyl-6-methoxy-1,4-benzoquinol (DMQH2)	272943.RSP_1410	5.8e-174	616.7	Alphaproteobacteria
JGMEKMIB_00074	ubiB		COG0661	H	Is probably a protein kinase regulator of UbiI activity which is involved in aerobic coenzyme Q (ubiquinone) biosynthesis	272943.RSP_1409	1.1e-75	289.3	Rhodobacter
JGMEKMIB_00075	flgD		COG1843	N	Required for flagellar hook formation. May act as a scaffolding protein	272943.RSP_1408	0	1640.6	Rhodobacter
JGMEKMIB_00076	fliK		COG3144	N	Flagellar hook-length control protein FliK	272943.RSP_1406	3e-34	150.6	Alphaproteobacteria
JGMEKMIB_00077	flgJ		COG3951	N	Rod binding protein	272943.RSP_1405	4.5e-163	580.5	Alphaproteobacteria
JGMEKMIB_00078						272943.RSP_1404	2.2e-120	438.3	Rhodobacter
JGMEKMIB_00079	fliI	3.6.3.14	COG1157	NU	TIGRFAM ATPase, FliI YscN family	272943.RSP_6157	1.4e-38	165.2	Rhodobacter
JGMEKMIB_00080	flgB		COG1815	N	Structural component of flagellum, the bacterial motility apparatus. Part of the rod structure of flagellar basal body	272943.RSP_1401	8.2e-125	453.4	Rhodobacter
JGMEKMIB_00081	flgC		COG1558	N	basal body rod protein	272943.RSP_1400	3.1e-234	817.4	Rhodobacter
JGMEKMIB_00082	fliE		COG1677	N	Flagellar hook-basal body complex protein FliE	272943.RSP_1399	5.2e-156	557	Rhodobacter
JGMEKMIB_00083	fliQ		COG1987	N	PFAM export protein FliQ family 3	272943.RSP_1398	3.5e-13	79.7	Rhodobacter
JGMEKMIB_00084	flgF		COG4786	N	Flagellar basal body rod FlgEFG protein C-terminal	272943.RSP_6156	1.3e-45	188.7	Rhodobacter
JGMEKMIB_00085	flgG		COG4786	N	flagellar basal-body rod protein FlgG	272943.RSP_1397	7.9e-111	406.4	Rhodobacter
JGMEKMIB_00086	flgA		COG1261	N	Involved in the assembly process of the P-ring formation. It may associate with FlgF on the rod constituting a structure essential for the P-ring assembly or may act as a modulator protein for the P-ring assembly	272943.RSP_1396	1.9e-103	381.7	Rhodobacter
JGMEKMIB_00087	flgH		COG2063	N	Assembles around the rod to form the L-ring and probably protects the motor basal body from shearing forces during rotation	272943.RSP_1395	5.4e-261	906.4	Rhodobacter
JGMEKMIB_00088	fliL2			N	Controls the rotational direction of flagella during chemotaxis	272943.RSP_1394	3.3e-163	580.9	Rhodobacter
JGMEKMIB_00089						272943.RSP_1393	7.7e-118	429.9	Rhodobacter
JGMEKMIB_00090	flhB		COG1377	N	Required for formation of the rod structure in the basal body of the flagellar apparatus. Together with FliI and FliH, may constitute the export apparatus of flagellin	272943.RSP_1392	1.3e-255	888.6	Rhodobacter
JGMEKMIB_00091	fliR		COG1684	N	PFAM type III secretion system inner membrane R protein	272943.RSP_1391	2.3e-187	661.4	Rhodobacter
JGMEKMIB_00092	flhA		COG1298	N	Required for formation of the rod structure of the flagellar apparatus. Together with FliI and FliH, may constitute the export apparatus of flagellin	272943.RSP_1389	3.6e-210	737.3	Rhodobacter
JGMEKMIB_00093			COG0741	M	transglycosylase	272943.RSP_1390	4.5e-147	527.3	Rhodobacter
JGMEKMIB_00094	flaA		COG3118	O	belongs to the thioredoxin family	272943.RSP_1388	1.1e-41	175.6	Rhodobacter
JGMEKMIB_00095	motA		COG1291	N	MotA/TolQ/ExbB proton channel family	272943.RSP_1387	1.5e-283	981.5	Rhodobacter
JGMEKMIB_00096	ylxF		COG3334	S	PFAM MgtE intracellular	272943.RSP_1385	2.3e-156	558.1	Rhodobacter
JGMEKMIB_00097						272943.RSP_1384	2e-183	648.3	Rhodobacter
JGMEKMIB_00098	fliL		COG1580	N	Controls the rotational direction of flagella during chemotaxis	272943.RSP_1383	9.4e-92	342.8	Rhodobacter
JGMEKMIB_00099	fliF		COG1766	N	The M ring may be actively involved in energy transduction	272943.RSP_1382	2e-222	778.1	Rhodobacter
JGMEKMIB_00100	fliH		COG1317	N	Flagellar biosynthesis type III secretory pathway protein	272943.RSP_1381	3.9e-234	817	Alphaproteobacteria
JGMEKMIB_00101	fliN		COG1886	N	PFAM surface presentation of antigens (SPOA)	272943.RSP_1380	3.9e-153	547.4	Rhodobacter
JGMEKMIB_00102	fliP		COG1338	N	Plays a role in the flagellum-specific transport system	272943.RSP_1379	4.4e-250	870.2	Rhodobacter
JGMEKMIB_00103						272943.RSP_1378	6.8e-60	236.5	Rhodobacter
JGMEKMIB_00104		2.7.13.3	COG0784	T	His Kinase A (phosphoacceptor) domain	272943.RSP_1377	3.9e-124	450.7	Rhodobacter
JGMEKMIB_00105	flgI		COG1706	N	Assembles around the rod to form the L-ring and probably protects the motor basal body from shearing forces during rotation	272943.RSP_1376	5.3e-192	676.8	Rhodobacter
JGMEKMIB_00106	flgL		COG1344	N	Bacterial flagellin C-terminal helical region	272943.RSP_1375	2e-104	385.2	Alphaproteobacteria
JGMEKMIB_00107	flgK		COG1256	N	TIGRFAM flagellar hook-associated protein FlgK	272943.RSP_1373	3.1e-212	744.2	Rhodobacter
JGMEKMIB_00108	flgE		COG1749	N	basal body rod protein	272943.RSP_1372	1.1e-226	792.3	Rhodobacter
JGMEKMIB_00109	motB		COG1360	N	Membrane MotB of proton-channel complex MotA/MotB	272943.RSP_1371	1.8e-162	578.6	Rhodobacter
JGMEKMIB_00111			COG1404	O	peptidase	272943.RSP_1369	1.7e-142	511.9	Rhodobacter
JGMEKMIB_00112		3.1.3.2,3.6.1.27	COG0671	I	PAP2 superfamily	272943.RSP_1368	1.8e-110	405.2	Rhodobacter
JGMEKMIB_00113			COG0457	K	intracellular signal transduction	272943.RSP_1367	2e-252	877.9	Rhodobacter
JGMEKMIB_00114	nagA	3.5.1.25	COG1820	G	Belongs to the metallo-dependent hydrolases superfamily. NagA family	272943.RSP_1366	2.1e-14	84	Rhodobacter
JGMEKMIB_00115			COG0583	K	Transcriptional regulator, LysR family	272943.RSP_1365	4.5e-109	400.6	Rhodobacter
JGMEKMIB_00116	gcdH	1.3.8.6	COG1960	C	PFAM Acyl-CoA dehydrogenase	272943.RSP_1364	7e-164	583.2	Rhodobacter
JGMEKMIB_00117	pdhB	1.2.4.4,2.2.1.1	COG0022,COG1071	C	Dehydrogenase E1 component	272943.RSP_1363	1.7e-170	605.1	Rhodobacter
JGMEKMIB_00118		2.3.1.39	COG0331	I	Acyl-carrier-protein s-malonyltransferase	272943.RSP_1362	1.5e-253	881.7	Rhodobacter
JGMEKMIB_00119	pcd	1.2.1.3	COG1012	C	Belongs to the aldehyde dehydrogenase family	272943.RSP_1361	1.9e-97	361.7	Rhodobacter
JGMEKMIB_00120	mobA	2.7.4.9,2.7.7.77,3.6.1.15,3.6.1.55,3.6.3.34	COG1618	F	Protein of unknown function (DUF2478)	272943.RSP_1360	8.3e-42	176	Rhodobacter
JGMEKMIB_00121			COG0683	E	COG0683 ABC-type branched-chain amino acid transport systems, periplasmic component	272943.RSP_1359	0	1324.3	Rhodobacter
JGMEKMIB_00122			COG0559	E	Belongs to the binding-protein-dependent transport system permease family	272943.RSP_1358	1.4e-136	492.3	Rhodobacter
JGMEKMIB_00123			COG4177	E	Belongs to the binding-protein-dependent transport system permease family	272943.RSP_1357	0	1633.2	Rhodobacter
JGMEKMIB_00124			COG0411	E	COG0411 ABC-type branched-chain amino acid transport systems ATPase component	272943.RSP_1356	0	3474.9	Rhodobacter
JGMEKMIB_00125			COG0410	E	COG0410 ABC-type branched-chain amino acid transport systems ATPase component	272943.RSP_1354	1.2e-211	742.3	Rhodobacter
JGMEKMIB_00126	cbbR		COG0583	K	LysR substrate binding domain	272943.RSP_1353	7e-138	496.5	Rhodobacter
JGMEKMIB_00127	fbp	3.1.3.11	COG0158	F	D-fructose-1,6-bisphosphate 1-phosphohydrolase class 1	272943.RSP_1352	1.5e-297	1028.1	Rhodobacter
JGMEKMIB_00128	cbbP	2.7.1.19	COG3954	H	PFAM phosphoribulokinase uridine kinase	272943.RSP_1351	3.2e-217	760.8	Rhodobacter
JGMEKMIB_00129	fba	4.1.2.13	COG0191	H	fructose-bisphosphate aldolase, class II, Calvin cycle subtype	272943.RSP_1350	7.1e-153	546.6	Rhodobacter
JGMEKMIB_00130	cbbL	4.1.1.39	COG1850	G	RuBisCO catalyzes two reactions the carboxylation of D- ribulose 1,5-bisphosphate, the primary event in carbon dioxide fixation, as well as the oxidative fragmentation of the pentose substrate. Both reactions occur simultaneously and in competition at the same active site	272943.RSP_1349	3.2e-203	714.1	Rhodobacter
JGMEKMIB_00131	cbbS	4.1.1.39	COG4451	C	PFAM Ribulose bisphosphate carboxylase, small chain	272943.RSP_1348	7.8e-233	812.8	Alphaproteobacteria
JGMEKMIB_00132	cbbX		COG0464	O	PFAM AAA ATPase central domain protein	272943.RSP_1346	0	1590.5	Rhodobacter
JGMEKMIB_00133	cbbY		COG0637	S	subfamily IA, variant 3	272943.RSP_1345	1.3e-72	278.9	Rhodobacter
JGMEKMIB_00134	gph	3.1.3.18	COG0546	F	Specifically catalyzes the dephosphorylation of 2- phosphoglycolate. Is involved in the dissimilation of the intracellular 2-phosphoglycolate formed during the DNA repair of 3'-phosphoglycolate ends, a major class of DNA lesions induced by oxidative stress	272943.RSP_1344	1.2e-194	685.6	Rhodobacter
JGMEKMIB_00135	yihS	5.1.3.11,5.3.1.31	COG2942	G	2-epimerase	272943.RSP_1343	1.9e-198	698.4	Rhodobacter
JGMEKMIB_00136						272943.RSP_1342	1.2e-255	888.6	Rhodobacter
JGMEKMIB_00137	fixK		COG0664	K	cAMP-binding proteins - catabolite gene activator and regulatory subunit of cAMP-dependent protein kinases	272943.RSP_1341	4.5e-37	160.2	Rhodobacter
JGMEKMIB_00138						272943.RSP_1340	2.2e-137	495	Rhodobacter
JGMEKMIB_00139	phyR		COG0784	T	cheY-homologous receiver domain	272943.RSP_1339	6e-157	560.1	Rhodobacter
JGMEKMIB_00140						272943.RSP_1338	6.3e-142	510	Rhodobacter
JGMEKMIB_00141	sigH		COG1595	K	Belongs to the sigma-70 factor family. ECF subfamily	272943.RSP_1337	1.1e-278	965.3	Rhodobacter
JGMEKMIB_00142			COG3920	T	HWE histidine kinase	272943.RSP_1336	7.6e-115	419.9	Rhodobacter
JGMEKMIB_00143			COG3237	S	Belongs to the UPF0337 (CsbD) family	272943.RSP_1335	2.3e-43	184.1	Rhodobacter
JGMEKMIB_00144			COG0745	K	Two component transcriptional regulator, winged helix family	272943.RSP_1333	1.2e-46	192.2	Rhodobacter
JGMEKMIB_00145			COG0642	T	Osmosensitive K channel His kinase sensor	272943.RSP_1332	2.2e-235	821.2	Rhodobacter
JGMEKMIB_00146	kdpC	3.6.3.12	COG2156	P	Part of the high-affinity ATP-driven potassium transport (or Kdp) system, which catalyzes the hydrolysis of ATP coupled with the electrogenic transport of potassium into the cytoplasm. This subunit acts as a catalytic chaperone that increases the ATP- binding affinity of the ATP-hydrolyzing subunit KdpB by the formation of a transient KdpB KdpC ATP ternary complex	272943.RSP_1331	1.8e-60	238.4	Rhodobacter
JGMEKMIB_00147	kdpB	3.6.3.12	COG2216	P	Part of the high-affinity ATP-driven potassium transport (or Kdp) system, which catalyzes the hydrolysis of ATP coupled with the electrogenic transport of potassium into the cytoplasm. This subunit is responsible for energy coupling to the transport system	272943.RSP_1330	1.3e-63	248.8	Rhodobacter
JGMEKMIB_00148	kdpA	3.6.3.12	COG2060	P	Part of the high-affinity ATP-driven potassium transport (or Kdp) system, which catalyzes the hydrolysis of ATP coupled with the electrogenic transport of potassium into the cytoplasm. This subunit binds and transports the potassium across the cytoplasmic membrane	272943.RSP_1329	6e-40	169.9	Rhodobacter
JGMEKMIB_00150			COG0784	T	Response regulator, receiver	272943.RSP_1328	7.4e-37	159.5	Rhodobacter
JGMEKMIB_00151			COG2200	T	EAL domain	272943.RSP_1327	8.5e-128	463	Rhodobacter
JGMEKMIB_00152				S	Domain of unknown function (DUF2383)	272943.RSP_1326	5.8e-138	496.9	Rhodobacter
JGMEKMIB_00153	IV01_13290			S	Phospholipase_D-nuclease N-terminal	272943.RSP_1325	3.1e-66	257.7	Rhodobacter
JGMEKMIB_00154			COG2267	I	Alpha beta hydrolase	272943.RSP_1324	1.7e-128	465.3	Rhodobacter
JGMEKMIB_00155	phbC		COG3243	I	TIGRFAM poly(R)-hydroxyalkanoic acid synthase, class I	272943.RSP_1323	5.8e-70	270.4	Rhodobacter
JGMEKMIB_00156	fabI	1.3.1.10,1.3.1.9	COG0623	I	Enoyl-(Acyl carrier protein) reductase	272943.RSP_6155	8.2e-46	189.5	Rhodobacter
JGMEKMIB_00157	pta	1.1.1.40,2.3.1.19,2.3.1.8,4.2.1.55	COG0280	H	MaoC like domain	272943.RSP_1322	1.9e-179	635.2	Rhodobacter
JGMEKMIB_00158	ackA	2.7.2.1	COG0282	H	Catalyzes the formation of acetyl phosphate from acetate and ATP. Can also catalyze the reverse reaction	272943.RSP_1321	1.5e-125	455.7	Rhodobacter
JGMEKMIB_00159						272943.RSP_1320	0	1208.4	Rhodobacter
JGMEKMIB_00160		1.13.12.16	COG2070	S	2-nitropropane dioxygenase	272943.RSP_1319	1.7e-90	338.6	Rhodobacter
JGMEKMIB_00161	hvrA		COG2916	S	protein dimerization activity	272943.RSP_1318	0	1100.9	Rhodobacter
JGMEKMIB_00163	petE	1.7.2.1	COG3794	C	pseudoazurin	272943.RSP_1316	1e-159	569.3	Rhodobacter
JGMEKMIB_00164			COG1879	G	ABC-type sugar transport system periplasmic component	272943.RSP_1315	9.4e-50	203.4	Rhodobacter
JGMEKMIB_00165	rbsC		COG1172	G	Belongs to the binding-protein-dependent transport system permease family	272943.RSP_1314	5.7e-54	216.9	Rhodobacter
JGMEKMIB_00166	rbsA	3.6.3.17	COG1129	P	PFAM ABC transporter	272943.RSP_1313	4.9e-79	300.4	Rhodobacter
JGMEKMIB_00167			COG0673	S	PFAM oxidoreductase	272943.RSP_1312	3.6e-283	980.3	Rhodobacter
JGMEKMIB_00168			COG1082	G	Xylose isomerase domain protein TIM barrel	272943.RSP_1311	6.4e-65	253.8	Rhodobacter
JGMEKMIB_00169			COG1609	K	Transcriptional regulator, LacI family	272943.RSP_1310	1.9e-40	171.4	Rhodobacter
JGMEKMIB_00170			COG0346	E	glyoxalase bleomycin resistance protein dioxygenase	272943.RSP_1309	3.8e-112	411	Rhodobacter
JGMEKMIB_00171	yfcN		COG2840	S	Smr domain	272943.RSP_1308	6.3e-169	600.1	Rhodobacter
JGMEKMIB_00172	mltA		COG2821	M	membrane-bound lytic murein transglycosylase	272943.RSP_1306	0	1778.1	Rhodobacter
JGMEKMIB_00173	MA20_24770		COG4395	S	Tim44	272943.RSP_1307	8.5e-188	662.9	Rhodobacter
JGMEKMIB_00174	fxsA		COG3030	S	FxsA cytoplasmic membrane protein	272943.RSP_1305	1.8e-147	528.9	Rhodobacter
JGMEKMIB_00175	secB		COG1952	U	One of the proteins required for the normal export of preproteins out of the cell cytoplasm. It is a molecular chaperone that binds to a subset of precursor proteins, maintaining them in a translocation-competent state. It also specifically binds to its receptor SecA	272943.RSP_1304	1.1e-243	849	Rhodobacter
JGMEKMIB_00176	dnaQ	2.7.7.7,3.1.26.4	COG0847	L	DNA polymerase III is a complex, multichain enzyme responsible for most of the replicative synthesis in bacteria. The epsilon subunit contain the editing function and is a proofreading 3'-5' exonuclease	272943.RSP_1303	1.4e-259	901.7	Rhodobacter
JGMEKMIB_00177	coaE	2.7.1.24,3.2.2.23,4.2.99.18,5.4.99.23	COG0237	F	Catalyzes the phosphorylation of the 3'-hydroxyl group of dephosphocoenzyme A to form coenzyme A	272943.RSP_1302	5.1e-148	530.4	Rhodobacter
JGMEKMIB_00178	aroE	1.1.1.25	COG0169	E	Involved in the biosynthesis of the chorismate, which leads to the biosynthesis of aromatic amino acids. Catalyzes the reversible NADPH linked reduction of 3-dehydroshikimate (DHSA) to yield shikimate (SA)	272943.RSP_1301	0	1107.8	Alphaproteobacteria
JGMEKMIB_00179	maf	1.1.1.25,2.1.1.190	COG0424	D	Maf-like protein	272943.RSP_1300	1.7e-157	562	Alphaproteobacteria
JGMEKMIB_00180	MA20_24805		COG1981	S	Uncharacterised protein family (UPF0093)	272943.RSP_1299	0	1143.6	Rhodobacter
JGMEKMIB_00181	rho		COG1158	K	Facilitates transcription termination by a mechanism that involves Rho binding to the nascent RNA, activation of Rho's RNA-dependent ATPase activity, and release of the mRNA from the DNA template	272943.RSP_1296	4.6e-205	720.3	Rhodobacter
JGMEKMIB_00182	mnmE		COG0486	J	Exhibits a very high intrinsic GTPase hydrolysis rate. Involved in the addition of a carboxymethylaminomethyl (cmnm) group at the wobble position (U34) of certain tRNAs, forming tRNA- cmnm(5)s(2)U34	272943.RSP_1297	9.6e-169	599.4	Rhodobacter
JGMEKMIB_00183	gidA		COG0445	D	NAD-binding protein involved in the addition of a carboxymethylaminomethyl (cmnm) group at the wobble position (U34) of certain tRNAs, forming tRNA-cmnm(5)s(2)U34	272943.RSP_1295	5.6e-225	786.6	Rhodobacter
JGMEKMIB_00184	rsmG	2.1.1.170	COG0357	J	Ribosomal RNA small subunit methyltransferase G	272943.RSP_1294	0	1409.8	Rhodobacter
JGMEKMIB_00185	parA		COG1192	D	Cellulose biosynthesis protein BcsQ	272943.RSP_1293	2.2e-185	654.8	Rhodobacter
JGMEKMIB_00186	parB		COG1475	K	Belongs to the ParB family	272943.RSP_1292	1.4e-278	964.9	Rhodobacter
JGMEKMIB_00187	ybaN		COG2832	S	Protein of unknown function (DUF454)	272943.RSP_6153	3e-90	337.8	Rhodobacter
JGMEKMIB_00188	yggW		COG0635	H	Involved in the biosynthesis of porphyrin-containing compound	272943.RSP_1291	1.4e-245	855.1	Alphaproteobacteria
JGMEKMIB_00189	MA20_06535		COG0251	J	PFAM Endoribonuclease L-PSP	272943.RSP_1290	3.1e-148	531.2	Alphaproteobacteria
JGMEKMIB_00190	rdgB	3.6.1.66,5.1.1.3	COG0127	F	Pyrophosphatase that catalyzes the hydrolysis of nucleoside triphosphates to their monophosphate derivatives, with a high preference for the non-canonical purine nucleotides XTP (xanthosine triphosphate), dITP (deoxyinosine triphosphate) and ITP. Seems to function as a house-cleaning enzyme that removes non-canonical purine nucleotides from the nucleotide pool, thus preventing their incorporation…	272943.RSP_1289	1.4e-159	568.9	Alphaproteobacteria
JGMEKMIB_00191	rph	2.7.7.56,3.6.1.66	COG0689	J	Phosphorolytic exoribonuclease that removes nucleotide residues following the -CCA terminus of tRNA and adds nucleotides to the ends of RNA molecules by using nucleoside diphosphates as substrates	272943.RSP_1288	1.1e-116	426	Alphaproteobacteria
JGMEKMIB_00192	hrcA		COG1420	K	Negative regulator of class I heat shock genes (grpE- dnaK-dnaJ and groELS operons). Prevents heat-shock induction of these operons	272943.RSP_1287	2.9e-117	427.9	Alphaproteobacteria
JGMEKMIB_00193	grpE		COG0576	O	Participates actively in the response to hyperosmotic and heat shock by preventing the aggregation of stress-denatured proteins, in association with DnaK and GrpE. It is the nucleotide exchange factor for DnaK and may function as a thermosensor. Unfolded proteins bind initially to DnaJ	272943.RSP_1286	1.4e-167	595.5	Rhodobacter
JGMEKMIB_00194	mutS		COG0249	L	that it carries out the mismatch recognition step. This protein has a weak ATPase activity	272943.RSP_1285	1e-187	662.5	Rhodobacter
JGMEKMIB_00195	maeB	1.1.1.38,1.1.1.40,2.3.1.8	COG0280	C	Phosphate acetyl butaryl transferase	272943.RSP_1284	1.4e-164	585.5	Rhodobacter
JGMEKMIB_00196	rbsK	2.7.1.15	COG0524	H	Catalyzes the phosphorylation of ribose at O-5 in a reaction requiring ATP and magnesium. The resulting D-ribose-5- phosphate can then be used either for sythesis of nucleotides, histidine, and tryptophan, or as a component of the pentose phosphate pathway	272943.RSP_1283	1.6e-199	701.8	Rhodobacter
JGMEKMIB_00197	ilvE_1	2.6.1.42	COG0115	H	PFAM aminotransferase, class IV	272943.RSP_1282	3.1e-286	990.3	Rhodobacter
JGMEKMIB_00198				S	Branched-chain amino acid aminotransferase	272943.RSP_1281	3e-71	274.2	Rhodobacter
JGMEKMIB_00199			COG2979	T	Protein of unknown function (DUF533)	272943.RSP_1280	7.5e-169	599.7	Alphaproteobacteria
JGMEKMIB_00200	argG	6.3.4.5	COG0137	F	Belongs to the argininosuccinate synthase family. Type 1 subfamily	272943.RSP_1279	5.8e-126	456.8	Rhodobacter
JGMEKMIB_00201	ilvA	4.3.1.19	COG1171	E	Catalyzes the anaerobic formation of alpha-ketobutyrate and ammonia from threonine in a two-step reaction. The first step involved a dehydration of threonine and a production of enamine intermediates (aminocrotonate), which tautomerizes to its imine form (iminobutyrate). Both intermediates are unstable and short- lived. The second step is the nonenzymatic hydrolysis of the enamine imine intermedi…	272943.RSP_1278	1.1e-118	432.6	Rhodobacter
JGMEKMIB_00202	rcsD	2.7.13.3,4.6.1.1	COG2198	T	PFAM Hpt domain	272943.RSP_1277	1.2e-254	885.2	Alphaproteobacteria
JGMEKMIB_00203		3.1.3.3	COG0745	T	Stage II sporulation	272943.RSP_1276	2.6e-80	304.7	Rhodobacter
JGMEKMIB_00204	mutT	3.5.4.33,3.6.1.13,3.6.1.55	COG0494	L	pfam nudix	272943.RSP_1275	2.5e-118	431.4	Alphaproteobacteria
JGMEKMIB_00205	hslO		COG1281	O	Redox regulated molecular chaperone. Protects both thermally unfolding and oxidatively damaged proteins from irreversible aggregation. Plays an important role in the bacterial defense system toward oxidative stress	272943.RSP_6152	3.4e-61	240.7	Alphaproteobacteria
JGMEKMIB_00206	nudL		COG0494	L	pfam nudix	272943.RSP_1274	2e-141	508.4	Rhodobacter
JGMEKMIB_00207	cca	2.7.7.19,2.7.7.72	COG0617	H	Probable RNA and SrmB- binding site of polymerase A	272943.RSP_1273	1.1e-27	128.6	Proteobacteria
JGMEKMIB_00208	bapA		COG1132	P	PFAM ABC transporter	272943.RSP_1272	3.1e-104	384.4	Rhodobacter
JGMEKMIB_00209	bapA		COG1132	V	PFAM ABC transporter	272943.RSP_1271	0	1107	Rhodobacter
JGMEKMIB_00210	rumA	2.1.1.190	COG2265	H	Belongs to the class I-like SAM-binding methyltransferase superfamily. RNA M5U methyltransferase family	272943.RSP_1270	7.6e-31	139	Rhodobacter
JGMEKMIB_00211			COG3034	S	PFAM ErfK YbiS YcfS YnhG family protein	272943.RSP_1269	9e-119	433	Rhodobacter
JGMEKMIB_00212			COG2340	S	Cysteine-rich secretory protein family	272943.RSP_1268	0	1681	Rhodobacter
JGMEKMIB_00213			COG1376	S	PFAM ErfK YbiS YcfS YnhG family protein	272943.RSP_1267	7.3e-87	326.6	Rhodobacter
JGMEKMIB_00214						272943.RSP_1266	0	1211.1	Rhodobacter
JGMEKMIB_00215	hemH	4.99.1.1,4.99.1.9	COG0276	H	Catalyzes the ferrous insertion into protoporphyrin IX	272943.RSP_1265	9.5e-300	1035.4	Rhodobacter
JGMEKMIB_00216	bioC	2.1.1.197	COG0500	Q	Methyltransferase domain	272943.RSP_1262	2.4e-96	358.2	Bacteria
JGMEKMIB_00217	comF	3.6.4.12	COG1040	S	Phosphoribosyl transferase domain	272943.RSP_1261	1.6e-70	271.9	Bacteria
JGMEKMIB_00218	grxC		COG0695	C	Has a glutathione-disulfide oxidoreductase activity in the presence of NADPH and glutathione reductase. Reduces low molecular weight disulfides and proteins	272943.RSP_1260	1.1e-77	295.8	Rhodobacter
JGMEKMIB_00219	ramA	3.5.1.77,3.5.5.1	COG0388	S	PFAM Nitrilase cyanide hydratase and apolipoprotein N-acyltransferase	272943.RSP_1259	1.4e-27	128.3	Rhodobacter
JGMEKMIB_00220	ywoH		COG1846	K	Transcriptional regulator, MarR family	272943.RSP_1258	2.3e-173	614.8	Alphaproteobacteria
JGMEKMIB_00221		5.1.3.2	COG0451	GM	RmlD substrate binding domain	272943.RSP_1257	0	1141.7	Rhodobacter
JGMEKMIB_00222	wcaJ		COG2148	M	sugar transferase	272943.RSP_1256	1.4e-133	482.3	Rhodobacter
JGMEKMIB_00223	wbpM	4.2.1.115	COG1086	GM	Polysaccharide biosynthesis protein	272943.RSP_1255	2.1e-263	914.4	Rhodobacter
JGMEKMIB_00224			COG3637	M	Exopolysaccharide biosynthesis protein YbjH	272943.RSP_1254	3.4e-222	777.3	Rhodobacter
JGMEKMIB_00225				S	Group 4 capsule polysaccharide lipoprotein gfcB, YjbF	1472418.BBJC01000002_gene1294	3.8e-08	63.5	Alphaproteobacteria
JGMEKMIB_00226						272943.RSP_1252	5.5e-159	567	Alphaproteobacteria
JGMEKMIB_00227			COG1295	S	Virulence factor BrkB	272943.RSP_7578	2.2e-44	184.5	Bacteria
JGMEKMIB_00228	tamB		COG2911	S	Pfam:DUF490	349102.Rsph17025_2686	1.3e-59	235.7	Alphaproteobacteria
JGMEKMIB_00229	tamA		COG0729	M	PFAM surface antigen	272943.RSP_1249	7.7e-177	626.3	Alphaproteobacteria
JGMEKMIB_00230	xylR	2.7.1.2	COG1940	GK	PFAM ROK family	272943.RSP_6150	1.2e-172	612.5	Rhodobacter
JGMEKMIB_00231	xylF		COG4213	G	TIGRFAM D-xylose ABC transporter	272943.RSP_1247	3.9e-268	930.2	Rhodobacter
JGMEKMIB_00232	xylH		COG4214	P	Belongs to the binding-protein-dependent transport system permease family	272943.RSP_1245	2.9e-215	754.2	Rhodobacter
JGMEKMIB_00233	xylG	3.6.3.17	COG1129	G	ATPases associated with a variety of cellular activities	272943.RSP_1244	6.2e-212	743	Rhodobacter
JGMEKMIB_00234	xylB	2.7.1.17,2.7.1.189	COG1070	H	PFAM carbohydrate kinase, FGGY	272943.RSP_1243	1.1e-186	659.1	Rhodobacter
JGMEKMIB_00235	xylA	5.3.1.5	COG2115	G	Belongs to the xylose isomerase family	272943.RSP_1242	1.3e-77	295.4	Alphaproteobacteria
JGMEKMIB_00236	ubiG	2.1.1.222,2.1.1.64	COG2227	H	O-methyltransferase that catalyzes the 2 O-methylation steps in the ubiquinone biosynthetic pathway	272943.RSP_1241	4.3e-109	400.6	Rhodobacter
JGMEKMIB_00237	pip	3.4.11.5	COG0596	E	Belongs to the peptidase S33 family	272943.RSP_1239	3.4e-115	421	Rhodobacter
JGMEKMIB_00238	dnaK		COG0443	O	Heat shock 70 kDa protein	272943.RSP_1238	2e-77	295	Rhodobacter
JGMEKMIB_00239	dnaJ		COG0484	J	ATP binding to DnaK triggers the release of the substrate protein, thus completing the reaction cycle. Several rounds of ATP-dependent interactions between DnaJ, DnaK and GrpE are required for fully efficient folding. Also involved, together with DnaK and GrpE, in the DNA replication of plasmids through activation of initiation proteins	272943.RSP_1237	2.3e-87	328.2	Rhodobacter
JGMEKMIB_00240	radC		COG2003	L	Belongs to the UPF0758 family	272943.RSP_1236	4e-127	460.7	Rhodobacter
JGMEKMIB_00241			COG0226	MP	PFAM OmpA	272943.RSP_1235	1.7e-97	362.1	Rhodobacter
JGMEKMIB_00242	secA		COG0653	U	Part of the Sec protein translocase complex. Interacts with the SecYEG preprotein conducting channel. Has a central role in coupling the hydrolysis of ATP to the transfer of proteins into and across the cell membrane, serving both as a receptor for the preprotein-SecB complex and as an ATP-driven molecular motor driving the stepwise translocation of polypeptide chains across the membrane	272943.RSP_1234	4.7e-154	550.4	Rhodobacter
JGMEKMIB_00243	ppiC	5.2.1.8	COG0760	M	PFAM PpiC-type peptidyl-prolyl cis-trans isomerase	272943.RSP_1233	1.2e-100	372.5	Rhodobacter
JGMEKMIB_00244	argJ	2.3.1.1,2.3.1.35,2.7.2.8	COG1364	E	Catalyzes two activities which are involved in the cyclic version of arginine biosynthesis the synthesis of N- acetylglutamate from glutamate and acetyl-CoA as the acetyl donor, and of ornithine by transacetylation between N(2)-acetylornithine and glutamate	272943.RSP_1232	1.8e-83	315.1	Rhodobacter
JGMEKMIB_00245	mutT	3.6.1.55,3.6.1.65	COG0494	L	pfam nudix	272943.RSP_1231	3.9e-237	827	Rhodobacter
JGMEKMIB_00246						272943.RSP_1230	9.2e-226	789.3	Rhodobacter
JGMEKMIB_00247	infB		COG0532	J	One of the essential components for the initiation of protein synthesis. Protects formylmethionyl-tRNA from spontaneous hydrolysis and promotes its binding to the 30S ribosomal subunits. Also involved in the hydrolysis of GTP during the formation of the 70S ribosomal complex	272943.RSP_1229	0	1134	Rhodobacter
JGMEKMIB_00248	ylxR		COG2740	K	Protein of unknown function (DUF448)	272943.RSP_1228	2.7e-106	391.3	Rhodobacter
JGMEKMIB_00249	nusA		COG0195	K	Participates in both transcription termination and antitermination	272943.RSP_1227	3.3e-144	517.7	Rhodobacter
JGMEKMIB_00250	rimP		COG0779	J	Required for maturation of 30S ribosomal subunits	272943.RSP_1225	1.6e-160	572	Rhodobacter
JGMEKMIB_00251	cysQ	3.1.3.7	COG1218	P	PFAM Inositol monophosphatase	272943.RSP_1226	3.8e-57	227.3	Rhodobacter
JGMEKMIB_00252	kdsB	2.7.7.38	COG1212	H	Cytidylyltransferase	272943.RSP_1224	5.4e-217	760	Rhodobacter
JGMEKMIB_00253	galU	2.7.7.9,5.4.2.8	COG1210	M	PFAM Nucleotidyl transferase	272943.RSP_1223	4.9e-54	216.9	Rhodobacter
JGMEKMIB_00254	ptsN	2.7.1.202	COG1762	H	PFAM phosphoenolpyruvate-dependent sugar phosphotransferase system, EIIA 2	272943.RSP_1222	5.9e-114	416.8	Rhodobacter
JGMEKMIB_00255	hpf		COG1544	J	Required for dimerization of active 70S ribosomes into 100S ribosomes in stationary phase	272943.RSP_1221	3.2e-127	461.1	Rhodobacter
JGMEKMIB_00256	lptB		COG1137	S	PFAM ABC transporter	272943.RSP_1220	2e-194	684.9	Rhodobacter
JGMEKMIB_00257	lptA		COG1934	S	OstA-like protein	272943.RSP_1219	2.6e-89	334.7	Rhodobacter
JGMEKMIB_00258			COG5375	S	Protein conserved in bacteria	272943.RSP_1218	0	1677.1	Rhodobacter
JGMEKMIB_00259	kdsD	5.3.1.13	COG0517	M	Belongs to the SIS family. GutQ KpsF subfamily	272943.RSP_1217	0	1463	Rhodobacter
JGMEKMIB_00260	rnd	3.1.13.5	COG0349	L	PFAM 3'-5' exonuclease	272943.RSP_1216	8.5e-143	513.1	Rhodobacter
JGMEKMIB_00262	MA20_24380	1.6.5.3,1.6.99.3	COG0702	C	epimerase dehydratase	272943.RSP_1215	2.9e-170	604.4	Rhodobacter
JGMEKMIB_00263	uppP	3.6.1.27	COG1968	V	Catalyzes the dephosphorylation of undecaprenyl diphosphate (UPP). Confers resistance to bacitracin	272943.RSP_1214	7.5e-137	493	Rhodobacter
JGMEKMIB_00264	gltD	1.4.1.13,1.4.1.14	COG0493	C	TIGRFAM glutamate synthase, small subunit	272943.RSP_1213	1.1e-84	319.7	Bacteria
JGMEKMIB_00265						272943.RSP_1212	7e-231	806.2	Rhodobacter
JGMEKMIB_00266			COG3791	S	Glutathione-dependent formaldehyde-activating	349102.Rsph17025_2649	4.6e-214	750.4	Rhodobacter
JGMEKMIB_00267	gltB	1.4.1.13,1.4.1.14,1.4.7.1	COG0067, COG0069, COG0070	C	GXGXG motif	272943.RSP_6148	9.9e-39	165.6	Rhodobacter
JGMEKMIB_00268	mtgA	2.4.1.129,3.4.16.4	COG0744	M	Peptidoglycan polymerase that catalyzes glycan chain elongation from lipid-linked precursors	272943.RSP_1210	5.1e-229	800	Rhodobacter
JGMEKMIB_00269	gst	2.5.1.18	COG0625	H	Glutathione S-transferase, C-terminal domain	272943.RSP_1208	4.7e-81	307	Rhodobacter
JGMEKMIB_00270	queG	1.17.99.6	COG1600	C	Catalyzes the conversion of epoxyqueuosine (oQ) to queuosine (Q), which is a hypermodified base found in the wobble positions of tRNA(Asp), tRNA(Asn), tRNA(His) and tRNA(Tyr)	272943.RSP_1207	3.8e-179	634	Rhodobacter
JGMEKMIB_00271	ysdA		COG3326	L	membrane	272943.RSP_1206	2.2e-105	388.3	Rhodobacter
JGMEKMIB_00272						272943.RSP_1205	1.1e-198	699.1	Rhodobacter
JGMEKMIB_00273	ilvE	2.6.1.42	COG0115	E	Belongs to the class-IV pyridoxal-phosphate-dependent aminotransferase family	272943.RSP_1204	0	1171.8	Rhodobacter
JGMEKMIB_00274	petP		COG1846	K	Transcriptional regulator, MarR family	272943.RSP_1203	0	1142.5	Rhodobacter
JGMEKMIB_00275			COG0745	K	Two component transcriptional regulator, winged helix family	272943.RSP_1202	1.2e-214	752.3	Rhodobacter
JGMEKMIB_00276	MA20_07590		COG0123	BQ	PFAM Histone deacetylase	272943.RSP_1201	8.8e-92	342.8	Rhodobacter
JGMEKMIB_00277	xseB	3.1.11.6	COG1722	L	Bidirectionally degrades single-stranded DNA into large acid-insoluble oligonucleotides, which are then degraded further into small acid-soluble oligonucleotides	272943.RSP_1200	2.9e-96	357.8	Rhodobacter
JGMEKMIB_00278	ispA	2.5.1.1,2.5.1.10,2.5.1.29,2.5.1.90	COG0142	H	Belongs to the FPP GGPP synthase family	272943.RSP_1199	1.4e-112	412.1	Rhodobacter
JGMEKMIB_00279	dxs	2.2.1.7	COG1154	H	Catalyzes the acyloin condensation reaction between C atoms 2 and 3 of pyruvate and glyceraldehyde 3-phosphate to yield 1-deoxy-D-xylulose-5-phosphate (DXP)	391624.OIHEL45_05830	1.4e-07	61.6	Alphaproteobacteria
JGMEKMIB_00280	MA20_43795			S	Protein of unknown function (DUF2794)	272943.RSP_1197	4.7e-218	763.5	Rhodobacter
JGMEKMIB_00281		3.2.2.10	COG1611	S	Belongs to the LOG family	272943.RSP_1196	1.2e-146	525.8	Rhodobacter
JGMEKMIB_00282	dapD	2.3.1.117,2.3.1.89	COG2171	E	Belongs to the transferase hexapeptide repeat family	272943.RSP_1195	1.7e-131	475.3	Rhodobacter
JGMEKMIB_00283	ycaP		COG2323	S	Protein of unknown function (DUF421)	272943.RSP_1194	7.4e-42	176	Rhodobacter
JGMEKMIB_00284						349102.Rsph17025_2631	6.1e-138	496.9	Rhodobacter
JGMEKMIB_00285	dapE	3.5.1.18	COG0624	E	Catalyzes the hydrolysis of N-succinyl-L,L- diaminopimelic acid (SDAP), forming succinate and LL-2,6- diaminoheptanedioate (DAP), an intermediate involved in the bacterial biosynthesis of lysine and meso-diaminopimelic acid, an essential component of bacterial cell walls	272943.RSP_1191	4.3e-74	283.9	Rhodobacter
JGMEKMIB_00286	yjcF		COG2153	S	Acetyltransferase (GNAT) domain	272943.RSP_1190	1.5e-147	528.9	Rhodobacter
JGMEKMIB_00287	rnr		COG0557	J	3'-5' exoribonuclease that releases 5'-nucleoside monophosphates and is involved in maturation of structured RNAs	272943.RSP_1189	4e-113	414.1	Rhodobacter
JGMEKMIB_00288	mltB		COG2951	M	TIGRFAM lytic murein transglycosylase	272943.RSP_1188	0	1178.3	Rhodobacter
JGMEKMIB_00289	dnaE2	2.7.7.7	COG0587	L	DNA polymerase involved in damage-induced mutagenesis and translesion synthesis (TLS). It is not the major replicative DNA polymerase	272943.RSP_1187	0	1444.9	Rhodobacter
JGMEKMIB_00291	vat	6.3.2.29,6.3.2.30	COG0110	M	COG0110 Acetyltransferase (isoleucine patch superfamily	272943.RSP_1186	3e-122	444.5	Rhodobacter
JGMEKMIB_00292	wgdB		COG0845	M	Barrel-sandwich domain of CusB or HlyD membrane-fusion	272943.RSP_1185	3.8e-21	107.1	Rhodobacter
JGMEKMIB_00293	wgdA		COG4618	V	TIGRFAM type I secretion system	272943.RSP_1184	7.8e-149	533.1	Rhodobacter
JGMEKMIB_00294	wgeG		COG0438	H	PFAM Glycosyl transferases group 1	272943.RSP_1183	0	2373.2	Rhodobacter
JGMEKMIB_00295	sppA		COG0616	OU	Glycosyl transferase, family 2	272943.RSP_1182	0	1166.4	Rhodobacter
JGMEKMIB_00296	wgeD		COG0438	H	PFAM Glycosyl transferases group 1	272943.RSP_1181	2.5e-234	817.8	Rhodobacter
JGMEKMIB_00298		3.4.16.4	COG2931	Q	Haemolysin-type calcium-binding repeat (2 copies)	272943.RSP_1180	7.7e-183	646.4	Rhodobacter
JGMEKMIB_00299			COG2931	Q	Haemolysin-type calcium-binding repeat (2 copies)	272943.RSP_1179	1.4e-234	818.5	Rhodobacter
JGMEKMIB_00300	pnp	2.7.7.8	COG1185	J	Involved in mRNA degradation. Catalyzes the phosphorolysis of single-stranded polyribonucleotides processively in the 3'- to 5'-direction	272943.RSP_1178	3.3e-141	507.7	Rhodobacter
JGMEKMIB_00301	rpsO		COG0184	J	One of the primary rRNA binding proteins, it binds directly to 16S rRNA where it helps nucleate assembly of the platform of the 30S subunit by binding and bridging several RNA helices of the 16S rRNA	272943.RSP_1177	8.1e-263	912.5	Rhodobacter
JGMEKMIB_00302			COG4333	S	Protein of unknown function (DUF1643)	272943.RSP_1176	1e-256	892.1	Rhodobacter
JGMEKMIB_00303	cysK	2.5.1.47	COG0031	H	cysteine synthase A	272943.RSP_1175	2.9e-139	501.1	Rhodobacter
JGMEKMIB_00304	truB	5.4.99.25	COG0130	J	Responsible for synthesis of pseudouridine from uracil- 55 in the psi GC loop of transfer RNAs	272943.RSP_1174	7.7e-193	679.5	Rhodobacter
JGMEKMIB_00305	yigE		COG3698	S	Phosphodiester glycosidase	272943.RSP_1173	0	1214.5	Rhodobacter
JGMEKMIB_00306	rbfA		COG0858	J	One of several proteins that assist in the late maturation steps of the functional core of the 30S ribosomal subunit. Associates with free 30S ribosomal subunits (but not with 30S subunits that are part of 70S ribosomes or polysomes). Required for efficient processing of 16S rRNA. May interact with the 5'-terminal helix region of 16S rRNA	272943.RSP_1172	2.1e-197	694.9	Rhodobacter
JGMEKMIB_00307	dapB	1.17.1.8	COG0289	H	Catalyzes the conversion of 4-hydroxy- tetrahydrodipicolinate (HTPA) to tetrahydrodipicolinate	272943.RSP_1171	1.5e-138	498.8	Rhodobacter
JGMEKMIB_00308			COG5508	S	Protein of unknown function (DUF1674)	272943.RSP_1170	2.2e-271	941	Rhodobacter
JGMEKMIB_00309	rsmB	2.1.1.176	COG0144	J	Belongs to the class I-like SAM-binding methyltransferase superfamily. RsmB NOP family	272943.RSP_1169	0	1749.9	Rhodobacter
JGMEKMIB_00310	MA20_25080		COG5360	S	PFAM Heparinase II	272943.RSP_1168	5.5e-150	537	Rhodobacter
JGMEKMIB_00311	purH	2.1.2.3,3.5.4.10	COG0138	F	TIGRFAM phosphoribosylaminoimidazolecarboxamide formyltransferase IMP cyclohydrolase	272943.RSP_1167	1.1e-234	818.9	Rhodobacter
JGMEKMIB_00312	lspA	3.4.23.36	COG0597	M	This protein specifically catalyzes the removal of signal peptides from prolipoproteins	272943.RSP_1166	6.9e-71	273.1	Rhodobacter
JGMEKMIB_00313				S	Protein of unknown function (DUF3035)	272943.RSP_7576	1.3e-16	91.3	Rhodobacter
JGMEKMIB_00314	MA20_05655		COG0612	S	PFAM Peptidase M16	349102.Rsph17025_2757	0	1360.5	Rhodobacter
JGMEKMIB_00315	MA20_05660		COG0612	S	PFAM Peptidase M16	272943.RSP_1164	3.8e-105	387.5	Rhodobacter
JGMEKMIB_00316	mutL		COG0323	L	This protein is involved in the repair of mismatches in DNA. It is required for dam-dependent methyl-directed DNA mismatch repair. May act as a molecular matchmaker , a protein that promotes the formation of a stable complex between two or more DNA-binding proteins in an ATP-dependent manner without itself being part of a final effector complex	272943.RSP_1163	1.1e-295	1021.9	Rhodobacter
JGMEKMIB_00317	rmuC		COG1322	S	RmuC family	272943.RSP_1162	6e-106	390.2	Rhodobacter
JGMEKMIB_00318	chrR		COG3806	K	anti-sigma factor	272943.RSP_1161	1.8e-147	528.5	Rhodobacter
JGMEKMIB_00319	sigK		COG1595	K	Belongs to the sigma-70 factor family. ECF subfamily	272943.RSP_1160	1.1e-139	502.7	Rhodobacter
JGMEKMIB_00320			COG2907	S	Flavin containing amine oxidoreductase	272943.RSP_1159	4.4e-166	590.5	Rhodobacter
JGMEKMIB_00321		2.1.1.79	COG3496	S	Protein of unknown function (DUF1365)	272943.RSP_1158	5.2e-78	297	Rhodobacter
JGMEKMIB_00322			COG2211	G	MFS/sugar transport protein	272943.RSP_1157	5.4e-101	373.6	Rhodobacter
JGMEKMIB_00323	PP2730			S	Protein of unknown function (DUF3833)	272943.RSP_1156	3.3e-138	497.7	Rhodobacter
JGMEKMIB_00324			COG4221	S	NAD(P)H-binding	272943.RSP_1155	3.7e-82	310.8	Rhodobacter
JGMEKMIB_00325	sdh	1.5.1.7,1.5.1.8,1.5.1.9	COG0686	E	Saccharopine dehydrogenase	272943.RSP_1154	7.3e-104	383.3	Rhodobacter
JGMEKMIB_00326			COG3831	S	WGR domain	272943.RSP_1153	6.2e-174	616.7	Rhodobacter
JGMEKMIB_00328			COG0745	K	Two component transcriptional regulator, winged helix family	272943.RSP_1152	5.4e-115	420.2	Rhodobacter
JGMEKMIB_00329	epsN		COG0438	H	glycosyl transferase group 1	272943.RSP_1151	3.4e-180	637.5	Rhodobacter
JGMEKMIB_00331	fdsD	1.17.1.9		C	NADH-dependant formate dehydrogenase delta subunit FdsD	272943.RSP_1150	1.3e-137	495.7	Rhodobacter
JGMEKMIB_00332	fdhD		COG1526	C	Required for formate dehydrogenase (FDH) activity. Acts as a sulfur carrier protein that transfers sulfur from IscS to the molybdenum cofactor prior to its insertion into FDH	272943.RSP_1149	6.1e-271	939.5	Rhodobacter
JGMEKMIB_00333	fdsA	1.17.1.10,1.17.1.9	COG3383	C	TIGRFAM formate dehydrogenase, alpha subunit	272943.RSP_1148	8.3e-139	499.6	Rhodobacter
JGMEKMIB_00334	fdsB	1.6.5.3	COG1894	C	PFAM Respiratory-chain NADH dehydrogenase domain, 51 kDa subunit	272943.RSP_1147	6.2e-81	306.6	Alphaproteobacteria
JGMEKMIB_00335	fdsG	1.6.5.3	COG1905	C	PFAM NADH dehydrogenase (ubiquinone) 24 kDa subunit	272943.RSP_1146	0	2984.9	Rhodobacter
JGMEKMIB_00336	oxyS		COG0583	K	Transcriptional regulator, LysR family	272943.RSP_1144	2.1e-128	464.9	Rhodobacter
JGMEKMIB_00337	sohB		COG0616	OU	PFAM peptidase	272943.RSP_1143	4.6e-199	700.3	Rhodobacter
JGMEKMIB_00338						272943.RSP_1142	2.4e-63	248.1	Proteobacteria
JGMEKMIB_00339			COG1028	IQ	KR domain	272943.RSP_1141	7.8e-24	115.5	Rhodobacter
JGMEKMIB_00340	uvrC		COG0322	L	The UvrABC repair system catalyzes the recognition and processing of DNA lesions. UvrC both incises the 5' and 3' sides of the lesion. The N-terminal half is responsible for the 3' incision and the C-terminal half is responsible for the 5' incision	272943.RSP_1140	1e-164	585.9	Rhodobacter
JGMEKMIB_00341	pgsA	2.7.8.41,2.7.8.5	COG0558	I	Belongs to the CDP-alcohol phosphatidyltransferase class-I family	272943.RSP_1139	5.1e-87	327	Rhodobacter
JGMEKMIB_00342	moaD	2.8.1.12	COG1977	H	Involved in sulfur transfer in the conversion of molybdopterin precursor Z to molybdopterin	272943.RSP_1138	4.2e-124	450.7	Rhodobacter
JGMEKMIB_00343	moaE	2.8.1.12	COG0314	H	MoaE protein	272943.RSP_1137	5e-165	587	Rhodobacter
JGMEKMIB_00344	sixA		COG2062	T	PFAM Phosphoglycerate mutase	272943.RSP_1136	2.6e-33	147.5	Rhodobacter
JGMEKMIB_00345		1.17.99.6	COG1600	C	COG1145 Ferredoxin	272943.RSP_1135	2.3e-148	531.6	Rhodobacter
JGMEKMIB_00346	argB	2.7.2.8	COG0548	F	Belongs to the acetylglutamate kinase family. ArgB subfamily	272943.RSP_1134	0	1231.9	Rhodobacter
JGMEKMIB_00347			COG1028	IQ	Enoyl-(Acyl carrier protein) reductase	272943.RSP_1133	5.3e-56	223.4	Rhodobacter
JGMEKMIB_00348	engB		COG0218	D	Necessary for normal cell division and for the maintenance of normal septation	272943.RSP_1132	6.3e-148	530	Rhodobacter
JGMEKMIB_00349			COG3217	S	MOSC domain	272943.RSP_1131	6.3e-135	486.9	Rhodobacter
JGMEKMIB_00350	yidC		COG0706	U	Required for the insertion and or proper folding and or complex formation of integral membrane proteins into the membrane. Involved in integration of membrane proteins that insert both dependently and independently of the Sec translocase complex, as well as at least some lipoproteins. Aids folding of multispanning membrane proteins	272943.RSP_1130	3.9e-145	520.8	Alphaproteobacteria
JGMEKMIB_00352	ttcA	6.3.4.19	COG0037	J	Catalyzes the ATP-dependent 2-thiolation of cytidine in position 32 of tRNA, to form 2-thiocytidine (s(2)C32). The sulfur atoms are provided by the cysteine cysteine desulfurase (IscS) system	272943.RSP_1129	1.1e-43	182.2	Rhodobacter
JGMEKMIB_00353	yidD		COG0759	S	Could be involved in insertion of integral membrane proteins into the membrane	272943.RSP_1128	2.9e-215	754.2	Rhodobacter
JGMEKMIB_00354	rnpA	3.1.26.5	COG0594	J	RNaseP catalyzes the removal of the 5'-leader sequence from pre-tRNA to produce the mature 5'-terminus. It can also cleave other RNA substrates such as 4.5S RNA. The protein component plays an auxiliary but essential role in vivo by binding to the 5'-leader sequence and broadening the substrate specificity of the ribozyme	272943.RSP_1127	7.9e-70	269.6	Rhodobacter
JGMEKMIB_00355	rpmH		COG0230	J	Belongs to the bacterial ribosomal protein bL34 family	272943.RSP_1126	0	1451	Rhodobacter
JGMEKMIB_00356	merA_1		COG0398	S	PFAM SNARE associated Golgi protein	272943.RSP_1123	0	1850.5	Rhodobacter
JGMEKMIB_00357	merA		COG1249	C	Belongs to the class-I pyridine nucleotide-disulfide oxidoreductase family	272943.RSP_1121	7.7e-146	523.1	Alphaproteobacteria
JGMEKMIB_00358	pilS	2.7.13.3	COG4191	T	histidine kinase HAMP region domain protein	272943.RSP_1120	9.3e-234	815.8	Rhodobacter
JGMEKMIB_00360			COG0583	K	Transcriptional regulator, LysR family	272943.RSP_1119	4.6e-297	1026.5	Rhodobacter
JGMEKMIB_00361						272943.RSP_1118	8.2e-251	872.5	Rhodobacter
JGMEKMIB_00362	ffh	3.6.5.4	COG0541	U	Involved in targeting and insertion of nascent membrane proteins into the cytoplasmic membrane. Binds to the hydrophobic signal sequence of the ribosome-nascent chain (RNC) as it emerges from the ribosomes. The SRP-RNC complex is then targeted to the cytoplasmic membrane where it interacts with the SRP receptor FtsY. Interaction with FtsY leads to the transfer of the RNC complex to the Sec transl…	272943.RSP_1117	0	1401.3	Alphaproteobacteria
JGMEKMIB_00363			COG1670	H	Acetyltransferase (GNAT) domain	272943.RSP_1116	5.6e-236	823.2	Rhodobacter
JGMEKMIB_00364			COG1670	J	Acetyltransferase (GNAT) domain	272943.RSP_1114	1.3e-26	127.1	Rhodobacter
JGMEKMIB_00365			COG1670	J	COG1670 acetyltransferases, including N-acetylases of ribosomal proteins	272943.RSP_1113	1e-94	354	Rhodobacter
JGMEKMIB_00366	tyrA	5.4.99.5	COG1605	E	PFAM Chorismate mutase	272943.RSP_1112	0	1376.7	Rhodobacter
JGMEKMIB_00367	rpsP		COG0228	J	Belongs to the bacterial ribosomal protein bS16 family	272943.RSP_1111	1.1e-40	172.2	Rhodobacter
JGMEKMIB_00368	rimM		COG0806	J	An accessory protein needed during the final step in the assembly of 30S ribosomal subunit, possibly for assembly of the head region. Probably interacts with S19. Essential for efficient processing of 16S rRNA. May be needed both before and after RbfA during the maturation of 16S rRNA. It has affinity for free ribosomal 30S subunits but not for 70S ribosomes	272943.RSP_1110	3.4e-99	367.5	Rhodobacter
JGMEKMIB_00369						272943.RSP_1109	3.3e-200	704.1	Rhodobacter
JGMEKMIB_00370	trmD	2.1.1.228,4.6.1.12	COG0336	J	Belongs to the RNA methyltransferase TrmD family	272943.RSP_1108	2.3e-167	594.7	Rhodobacter
JGMEKMIB_00371	rplS		COG0335	J	This protein is located at the 30S-50S ribosomal subunit interface and may play a role in the structure and function of the aminoacyl-tRNA binding site	272943.RSP_1107	4.3e-135	487.3	Rhodobacter
JGMEKMIB_00372	rpmE		COG0254	J	Binds the 23S rRNA	272943.RSP_1106	2.3e-72	278.1	Rhodobacter
JGMEKMIB_00373	mipZ		COG1192	D	NUBPL iron-transfer P-loop NTPase	272943.RSP_1105	2e-141	508.4	Rhodobacter
JGMEKMIB_00374	matB		COG0318	IQ	AMP-binding enzyme C-terminal domain	272943.RSP_1104	9.7e-25	118.6	Rhodobacter
JGMEKMIB_00375	sdpR		COG0640	K	Transcriptional regulator, ArsR family	272943.RSP_6147	3.5e-222	777.3	Rhodobacter
JGMEKMIB_00376	atpI		COG5336	C	function for this protein is to guide the assembly of the membrane sector of the ATPase enzyme complex	272943.RSP_1101	0	1089.7	Rhodobacter
JGMEKMIB_00377	atpB		COG0356	C	it plays a direct role in the translocation of protons across the membrane	272943.RSP_1100	5.7e-294	1016.1	Rhodobacter
JGMEKMIB_00378	atpE		COG0636	F	F(1)F(0) ATP synthase produces ATP from ADP in the presence of a proton or sodium gradient. F-type ATPases consist of two structural domains, F(1) containing the extramembraneous catalytic core and F(0) containing the membrane proton channel, linked together by a central stalk and a peripheral stalk. During catalysis, ATP synthesis in the catalytic domain of F(1) is coupled via a rotary mechanism…	272943.RSP_1099	9.2e-98	362.8	Rhodobacter
JGMEKMIB_00379	atpF		COG0711	C	F(1)F(0) ATP synthase produces ATP from ADP in the presence of a proton or sodium gradient. F-type ATPases consist of two structural domains, F(1) containing the extramembraneous catalytic core and F(0) containing the membrane proton channel, linked together by a central stalk and a peripheral stalk. During catalysis, ATP synthesis in the catalytic domain of F(1) is coupled via a rotary mechanism…	272943.RSP_1098	2.2e-85	321.6	Rhodobacter
JGMEKMIB_00380	atpF		COG0711	C	F(1)F(0) ATP synthase produces ATP from ADP in the presence of a proton or sodium gradient. F-type ATPases consist of two structural domains, F(1) containing the extramembraneous catalytic core and F(0) containing the membrane proton channel, linked together by a central stalk and a peripheral stalk. During catalysis, ATP synthesis in the catalytic domain of F(1) is coupled via a rotary mechanism…	272943.RSP_1097	1.4e-248	865.1	Rhodobacter
JGMEKMIB_00381	pdhR		COG2186	K	FCD	272943.RSP_1096	4.3e-239	833.6	Rhodobacter
JGMEKMIB_00382	yiaD		COG2885	M	Belongs to the ompA family	272943.RSP_1095	0	1152.5	Rhodobacter
JGMEKMIB_00383	ada	2.1.1.63	COG0350	K	6-O-methylguanine DNA methyltransferase, DNA binding domain	272943.RSP_1094	3.6e-205	720.7	Rhodobacter
JGMEKMIB_00384	nth	4.2.99.18	COG0177	L	DNA repair enzyme that has both DNA N-glycosylase activity and AP-lyase activity. The DNA N-glycosylase activity releases various damaged pyrimidines from DNA by cleaving the N- glycosidic bond, leaving an AP (apurinic apyrimidinic) site. The AP-lyase activity cleaves the phosphodiester bond 3' to the AP site by a beta-elimination, leaving a 3'-terminal unsaturated sugar and a product with a term…	272943.RSP_1093	1.1e-113	416	Rhodobacter
JGMEKMIB_00385	frk	2.7.1.4	COG0524	H	PFAM PfkB	272943.RSP_1092	6.9e-98	363.2	Rhodobacter
JGMEKMIB_00386	hinT	2.1.1.226,2.1.1.227	COG0537	FG	Histidine triad (HIT) protein	272943.RSP_1091	1.4e-245	855.1	Rhodobacter
JGMEKMIB_00387	polA	2.7.7.7	COG0258	L	In addition to polymerase activity, this DNA polymerase exhibits 5'-3' exonuclease activity	272943.RSP_1090	7e-141	506.5	Rhodobacter
JGMEKMIB_00388	MA20_32275		COG4391	S	Zinc-finger domain	272943.RSP_1089	3e-202	711.1	Rhodobacter
JGMEKMIB_00389			2BW28	S	Protein of unknown function (DUF2798)	272943.RSP_1088	6e-97	360.1	Rhodobacter
JGMEKMIB_00390	MA20_44640		COG3816	S	Protein of unknown function (DUF1285)	272943.RSP_1087	4.6e-129	467.2	Rhodobacter
JGMEKMIB_00391	moxR		COG0714	S	associated with various cellular activities	272943.RSP_1086	8.2e-196	689.5	Alphaproteobacteria
JGMEKMIB_00392	MA20_44650		COG1721	S	Protein of unknown function DUF58	272943.RSP_1085	9.2e-42	175.6	Alphaproteobacteria
JGMEKMIB_00393	MA20_44655			S	Aerotolerance regulator N-terminal	272943.RSP_1083	3.2e-124	451.1	Rhodobacter
JGMEKMIB_00394	MA20_44660		COG5426	S	membrane	272943.RSP_1082	4.8e-34	149.8	Rhodobacter
JGMEKMIB_00395			COG3821	S	Protein of unknown function, DUF599	272943.RSP_1081	5.2e-142	510.4	Rhodobacter
JGMEKMIB_00396	glcD	1.1.2.4,1.1.3.15	COG0277	C	PFAM FAD linked oxidase domain protein	272943.RSP_1080	0	1904.8	Rhodobacter
JGMEKMIB_00397	glcE	1.1.3.15	COG0277	C	PFAM FAD linked oxidase domain protein	272943.RSP_1079	1.5e-294	1018.1	Rhodobacter
JGMEKMIB_00398	glcF		COG0247	C	4Fe-4S dicluster domain	272943.RSP_1078	5.3e-86	323.6	Rhodobacter
JGMEKMIB_00399	ydgD		COG3591	M	PFAM peptidase S1 and S6, chymotrypsin Hap	272943.RSP_1077	1.5e-163	582	Rhodobacter
JGMEKMIB_00400	ibpB		COG0071	O	Belongs to the small heat shock protein (HSP20) family	272943.RSP_1076	5.5e-144	516.9	Rhodobacter
JGMEKMIB_00401	yfbK		COG2304	S	von Willebrand factor, type A	1415756.JQMY01000001_gene1309	1.7e-08	64.7	Oceanicola
JGMEKMIB_00402	algU		COG1595	K	Belongs to the sigma-70 factor family. ECF subfamily	272943.RSP_1075	1e-134	486.1	Rhodobacter
JGMEKMIB_00403	tlyC		COG1253	P	Transporter associated domain	272943.RSP_1074	0	1217.6	Rhodobacter
JGMEKMIB_00404	gabD	1.2.1.16,1.2.1.20,1.2.1.79	COG1012	C	Belongs to the aldehyde dehydrogenase family	272943.RSP_1073	4.4e-123	447.2	Rhodobacter
JGMEKMIB_00405		3.5.1.9	COG0657	I	alpha/beta hydrolase fold	272943.RSP_1072	1.7e-35	154.8	Rhodobacter
JGMEKMIB_00406						272943.RSP_1071	1.3e-73	282.3	Rhodobacter
JGMEKMIB_00407			COG2885	M	Belongs to the ompA family	272943.RSP_1070	2.3e-95	354.8	Rhodobacter
JGMEKMIB_00408	ubiA	2.5.1.39	COG0382	H	Catalyzes the prenylation of para-hydroxybenzoate (PHB) with an all-trans polyprenyl group. Mediates the second step in the final reaction sequence of ubiquinone-8 (UQ-8) biosynthesis, which is the condensation of the polyisoprenoid side chain with PHB, generating the first membrane-bound Q intermediate 3- octaprenyl-4-hydroxybenzoate	272943.RSP_1069	1.1e-123	449.1	Rhodobacter
JGMEKMIB_00409	rsmE	2.1.1.193	COG1385	J	Specifically methylates the N3 position of the uracil ring of uridine 1498 (m3U1498) in 16S rRNA. Acts on the fully assembled 30S ribosomal subunit	272943.RSP_1068	7.4e-158	563.1	Rhodobacter
JGMEKMIB_00410						272943.RSP_1067	3.1e-133	481.1	Rhodobacter
JGMEKMIB_00411	gshA	6.3.2.2	COG3572	H	PFAM Glutamate-cysteine ligase	272943.RSP_1066	1.8e-116	425.2	Rhodobacter
JGMEKMIB_00412	plsY	2.3.1.15	COG0344	I	Catalyzes the transfer of an acyl group from acyl- phosphate (acyl-PO(4)) to glycerol-3-phosphate (G3P) to form lysophosphatidic acid (LPA). This enzyme utilizes acyl-phosphate as fatty acyl donor, but not acyl-CoA or acyl-ACP	272943.RSP_1065	7.9e-137	493	Rhodobacter
JGMEKMIB_00413	pyrC	3.5.2.3	COG0044	F	TIGRFAM dihydroorotase, multifunctional complex type	272943.RSP_1064	0	1238.8	Rhodobacter
JGMEKMIB_00414	pyrB	2.1.3.2	COG0540	F	aspartate ornithine carbamoyltransferase carbamoyl-P binding domain	272943.RSP_1062	3.5e-168	597.4	Rhodobacter
JGMEKMIB_00415	udgA	3.2.2.27	COG1573	L	glycosylase superfamily	272943.RSP_1061	5.9e-44	183	Rhodobacter
JGMEKMIB_00416		1.8.1.8	COG4233	CO	Disulphide bond corrector protein DsbC	272943.RSP_1060	2.8e-67	261.2	Rhodobacter
JGMEKMIB_00417	MA20_18155		COG1678	K	Belongs to the UPF0301 (AlgH) family	272943.RSP_1059	2e-14	84	Rhodobacter
JGMEKMIB_00418	nhaD		COG1055	P	Citrate transporter	272943.RSP_1058	3.7e-115	421	Rhodobacter
JGMEKMIB_00419	mrpG		COG1320	P	COG1320 Multisubunit Na H antiporter, MnhG subunit	272943.RSP_1057	1.4e-254	885.2	Rhodobacter
JGMEKMIB_00420	mrpF		COG2212	P	COG2212 Multisubunit Na H antiporter, MnhF subunit	272943.RSP_1056	5e-249	866.7	Rhodobacter
JGMEKMIB_00421	phaE		COG1863	P	Multisubunit Na H antiporter, MnhE subunit	272943.RSP_1055	4e-164	583.9	Rhodobacter
JGMEKMIB_00422	phaD	1.6.5.3	COG0651	CP	Formate hydrogenlyase subunit 3 Multisubunit Na H antiporter, MnhD subunit	290400.Jann_1312	1e-07	63.5	Alphaproteobacteria
JGMEKMIB_00423	mrpC		COG1006	P	Multisubunit Na H antiporter, MnhC subunit	272943.RSP_1053	1.8e-260	904.8	Rhodobacter
JGMEKMIB_00424	mrpA		COG1009	CP	NADH ubiquinone oxidoreductase subunit 5 (Chain L) multisubunit Na H antiporter, MnhA subunit	272943.RSP_1052	8.6e-101	372.9	Rhodobacter
JGMEKMIB_00425	frcR	2.7.1.2	COG1846	GK	PFAM ROK family	272943.RSP_1051	5.5e-100	370.2	Rhodobacter
JGMEKMIB_00426	frcB		COG1879	G	PFAM periplasmic binding protein LacI transcriptional regulator	272943.RSP_1050	1.1e-98	365.9	Alphaproteobacteria
JGMEKMIB_00427	frcC		COG1172	G	Belongs to the binding-protein-dependent transport system permease family	272943.RSP_1049	4e-47	193.7	Rhodobacter
JGMEKMIB_00428	frcA		COG1129	P	PFAM ABC transporter	272943.RSP_1048	2.7e-55	221.1	Rhodobacter
JGMEKMIB_00429			COG0572	F	AAA domain	272943.RSP_1047	2.7e-90	338.2	Rhodobacter
JGMEKMIB_00430			COG0697	EG	EamA-like transporter family	272943.RSP_1046	3.7e-146	524.2	Rhodobacter
JGMEKMIB_00431	ade	3.5.4.2	COG1001	F	Belongs to the metallo-dependent hydrolases superfamily. Adenine deaminase family	272943.RSP_1045	5.9e-157	560.1	Rhodobacter
JGMEKMIB_00432						272943.RSP_1044	6.7e-60	236.5	Rhodobacter
JGMEKMIB_00434	MA20_24185		COG4530	S	Protein of unknown function (FYDLN_acid)	272943.RSP_1043	5.2e-36	156.4	Rhodobacter
JGMEKMIB_00435	MA20_23375		COG1451	S	Protein of unknown function DUF45	272943.RSP_1042	3.7e-148	530.8	Rhodobacter
JGMEKMIB_00436	mcbR		COG1802	K	transcriptional regulator, gntR family	272943.RSP_1041	1.8e-276	958	Rhodobacter
JGMEKMIB_00438	sdhB	1.3.5.1,1.3.5.4	COG0479	C	TIGRFAM succinate dehydrogenase and fumarate reductase iron-sulfur protein	272943.RSP_1040	9.3e-59	232.6	Rhodobacter
JGMEKMIB_00439						272943.RSP_1039	4.2e-53	213.8	Rhodobacter
JGMEKMIB_00440						272943.RSP_1038	1.4e-136	492.3	Rhodobacter
JGMEKMIB_00441	sdhA	1.3.5.1,1.3.5.4	COG1053	C	Belongs to the FAD-dependent oxidoreductase 2 family. FRD SDH subfamily	272943.RSP_1037	7e-31	139.4	Rhodobacter
JGMEKMIB_00442	sdhD		COG2142	C	Succinate dehydrogenase/Fumarate reductase transmembrane subunit	272943.RSP_1036	2.9e-64	251.5	Rhodobacter
JGMEKMIB_00443	sdhC		COG2009	C	succinate dehydrogenase, cytochrome	272943.RSP_1035	2e-60	238.8	Rhodobacter
JGMEKMIB_00444	mch	4.2.1.148	COG2030	I	dehydratase	272943.RSP_1034	1.1e-130	472.6	Rhodobacter
JGMEKMIB_00445			COG5515	S	Domain of unknown function (DUF1737)	272943.RSP_1033	3.2e-108	397.9	Rhodobacter
JGMEKMIB_00446	nnrU		COG4094	S	NnrU protein	272943.RSP_1032	3.5e-157	560.8	Rhodobacter
JGMEKMIB_00447	citE	3.1.2.30,4.1.3.24,4.1.3.25,4.1.3.34	COG2301	H	Catalyzes the hydrolysis of (3S)-malyl-CoA to (3S)- malate and free CoA. Inactive towards beta-methylmalyl-CoA and other CoA esters	272943.RSP_1031	1.2e-117	429.1	Rhodobacter
JGMEKMIB_00448			COG0730	S	membrane transporter protein	272943.RSP_1030	1e-184	652.5	Rhodobacter
JGMEKMIB_00449	mdh	1.1.1.37	COG0039	C	Catalyzes the reversible oxidation of malate to oxaloacetate	272943.RSP_1029	8.9e-68	262.7	Rhodobacter
JGMEKMIB_00450	sucC	6.2.1.5	COG0045	F	Succinyl-CoA synthetase functions in the citric acid cycle (TCA), coupling the hydrolysis of succinyl-CoA to the synthesis of either ATP or GTP and thus represents the only step of substrate-level phosphorylation in the TCA. The beta subunit provides nucleotide specificity of the enzyme and binds the substrate succinate, while the binding sites for coenzyme A and phosphate are found in the alpha …	272943.RSP_1028	0	1842	Rhodobacter
JGMEKMIB_00451	sucD	6.2.1.5	COG0074	C	Succinyl-CoA synthetase functions in the citric acid cycle (TCA), coupling the hydrolysis of succinyl-CoA to the synthesis of either ATP or GTP and thus represents the only step of substrate-level phosphorylation in the TCA. The alpha subunit of the enzyme binds the substrates coenzyme A and phosphate, while succinate binding and nucleotide specificity is provided by the beta subunit	272943.RSP_1027	2.2e-29	134	Rhodobacter
JGMEKMIB_00452	sucA	1.2.4.2,4.1.1.71	COG0567	C	TIGRFAM 2-oxoglutarate dehydrogenase, E1	272943.RSP_1026	7.9e-16	89.4	Proteobacteria
JGMEKMIB_00453	sucB	2.3.1.61	COG0508	C	The 2-oxoglutarate dehydrogenase complex catalyzes the overall conversion of 2-oxoglutarate to succinyl-CoA and CO(2)	272943.RSP_1025	1e-104	386	Rhodobacter
JGMEKMIB_00454			COG3686	S	MAPEG family	272943.RSP_1024	2.1e-180	638.3	Rhodobacter
JGMEKMIB_00455	lpd	1.8.1.4	COG1249	C	Pyridine nucleotide-disulphide oxidoreductase, dimerisation	272943.RSP_1023	6.4e-154	550.1	Rhodobacter
JGMEKMIB_00456	meaA	5.4.99.2,5.4.99.63	COG1884	I	PFAM Methylmalonyl-CoA mutase	272943.RSP_1022	0	1799.6	Rhodobacter
JGMEKMIB_00457	ccrA	1.3.1.85	COG0604	C	alcohol dehydrogenase	272943.RSP_6144	0	1342	Rhodobacter
JGMEKMIB_00459	recD2	3.1.11.5	COG0507	L	UvrD-like helicase C-terminal domain	272943.RSP_1021	4.9e-134	483.8	Rhodobacter
JGMEKMIB_00460	QU41_18010	2.4.2.18	COG1522	K	PFAM regulatory protein AsnC Lrp family	272943.RSP_1020	5e-273	946.4	Rhodobacter
JGMEKMIB_00461	pyrD	1.3.1.14,1.3.5.2,1.3.98.1	COG0167	F	Catalyzes the conversion of dihydroorotate to orotate with quinone as electron acceptor	272943.RSP_1019	1.7e-193	681.8	Rhodobacter
JGMEKMIB_00462	MA20_22095		COG3502	S	Protein of unknown function (DUF952)	272943.RSP_1018	3.6e-254	883.6	Rhodobacter
JGMEKMIB_00463	yfkN	3.1.3.5,3.6.1.45	COG0737	F	5'-nucleotidase, C-terminal domain	272943.RSP_1017	2.1e-143	515	Rhodobacter
JGMEKMIB_00464	MA20_16195		COG1305	E	Putative amidoligase enzyme (DUF2126)	272943.RSP_1016	2.1e-82	311.6	Rhodobacter
JGMEKMIB_00465	MA20_16190		COG2307	S	Circularly permuted ATP-grasp type 2	272943.RSP_1015	0	1170.2	Rhodobacter
JGMEKMIB_00466			COG1305	E	Transglutaminase-like superfamily	272943.RSP_1014	3.9e-93	347.4	Rhodobacter
JGMEKMIB_00468	rocB		COG4187	E	Peptidase family M20/M25/M40	272943.RSP_1013	1.5e-215	755.4	Rhodobacter
JGMEKMIB_00469	otsB	2.4.1.15,2.4.1.347,3.1.3.12	COG1877	G	Removes the phosphate from trehalose 6-phosphate to produce free trehalose	272943.RSP_1012	1.7e-276	958	Rhodobacter
JGMEKMIB_00470	otsA	2.4.1.15,2.4.1.347	COG0380	G	Probably involved in the osmoprotection via the biosynthesis of trehalose. Catalyzes the transfer of glucose from UDP-glucose (UDP-Glc) to D-glucose 6-phosphate (Glc-6-P) to form trehalose-6-phosphate. Acts with retention of the anomeric configuration of the UDP-sugar donor	272943.RSP_1010	2e-152	545	Rhodobacter
JGMEKMIB_00471			COG3652	S	Domain of unknown function (DUF4142)	272943.RSP_1011	4.6e-49	200.3	Rhodobacter
JGMEKMIB_00472				S	Protein of unknwon function (DUF3008)	272943.RSP_1009	0	1211.8	Rhodobacter
JGMEKMIB_00473	MA20_25110	5.99.1.2	COG3569	L	DNA topoisomerase	272943.RSP_1008	1e-173	615.9	Rhodobacter
JGMEKMIB_00474			COG0477	EGP	Transmembrane secretion effector	272943.RSP_1007	1.3e-142	512.3	Rhodobacter
JGMEKMIB_00475	purU	3.5.1.10	COG0788	F	Catalyzes the hydrolysis of 10-formyltetrahydrofolate (formyl-FH4) to formate and tetrahydrofolate (FH4)	272943.RSP_1006	3.6e-97	360.9	Rhodobacter
JGMEKMIB_00476	tpa	2.6.1.77	COG0161	H	Belongs to the class-III pyridoxal-phosphate-dependent aminotransferase family	272943.RSP_1005	2.5e-261	907.5	Rhodobacter
JGMEKMIB_00477			COG0600	P	ABC-type nitrate sulfonate bicarbonate transport system permease component	272943.RSP_1004	2.6e-90	338.2	Rhodobacter
JGMEKMIB_00478			COG1116	P	ABC-type nitrate sulfonate bicarbonate transport system ATPase component	272943.RSP_1003	4.4e-236	823.5	Rhodobacter
JGMEKMIB_00479			COG0715	P	ABC-type nitrate sulfonate bicarbonate transport systems periplasmic components	272943.RSP_1002	4.5e-177	627.1	Rhodobacter
JGMEKMIB_00480	MA20_09500		COG1801	S	Protein of unknown function DUF72	272943.RSP_1001	3.9e-134	484.2	Rhodobacter
JGMEKMIB_00481			2DQSX			272943.RSP_1000	8.2e-148	529.6	Rhodobacter
JGMEKMIB_00482	treS	3.2.1.1,5.4.99.16	COG0366	G	PFAM alpha amylase, catalytic	272943.RSP_0999	1.8e-101	375.2	Rhodobacter
JGMEKMIB_00484	dapF	5.1.1.7	COG0253	E	Catalyzes the stereoinversion of LL-2,6- diaminoheptanedioate (L,L-DAP) to meso-diaminoheptanedioate (meso- DAP), a precursor of L-lysine and an essential component of the bacterial peptidoglycan	272943.RSP_0998	1.4e-237	828.6	Rhodobacter
JGMEKMIB_00485	mtaB	2.8.4.5	COG0621	J	MiaB-like tRNA modifying enzyme	272943.RSP_0997	3.5e-64	250.8	Alphaproteobacteria
JGMEKMIB_00486	gpmI	5.4.2.12	COG0696	F	Catalyzes the interconversion of 2-phosphoglycerate and 3-phosphoglycerate	272943.RSP_0996	6.7e-38	162.9	Alphaproteobacteria
JGMEKMIB_00487	filA		COG4942	D	PFAM peptidase	272943.RSP_0995	1.3e-82	312.4	Alphaproteobacteria
JGMEKMIB_00488	ctpA	3.4.21.102	COG0793	M	Belongs to the peptidase S41A family	272943.RSP_0994	4.2e-262	910.2	Alphaproteobacteria
JGMEKMIB_00489	nudH		COG0494	L	Accelerates the degradation of transcripts by removing pyrophosphate from the 5'-end of triphosphorylated RNA, leading to a more labile monophosphorylated state that can stimulate subsequent ribonuclease cleavage	272943.RSP_0993	8.1e-49	199.5	Alphaproteobacteria
JGMEKMIB_00490	folC	6.3.2.12,6.3.2.17	COG0285	H	Belongs to the folylpolyglutamate synthase family	272943.RSP_0992	0	1813.5	Alphaproteobacteria
JGMEKMIB_00491	accD	2.1.3.15,6.4.1.2	COG0777	I	Component of the acetyl coenzyme A carboxylase (ACC) complex. Biotin carboxylase (BC) catalyzes the carboxylation of biotin on its carrier protein (BCCP) and then the CO(2) group is transferred by the transcarboxylase to acetyl-CoA to form malonyl- CoA	272943.RSP_0991	1.2e-222	778.9	Rhodobacter
JGMEKMIB_00492						272943.RSP_0990	9.7e-186	656	Rhodobacter
JGMEKMIB_00494			COG0583	K	Transcriptional regulator, LysR family	272943.RSP_0989	1.3e-191	675.6	Rhodobacter
JGMEKMIB_00495			COG2885	M	Belongs to the ompA family	272943.RSP_0988	5.2e-139	500.4	Rhodobacter
JGMEKMIB_00496	yobR	2.3.1.1	COG0454	K	Acetyltransferase (GNAT) family	272943.RSP_0986	1.9e-104	385.2	Rhodobacter
JGMEKMIB_00497	cinA	3.5.1.42	COG1058	S	molybdopterin binding domain	272943.RSP_0987	1.4e-159	568.9	Rhodobacter
JGMEKMIB_00498	map	3.4.11.18	COG0024	J	TIGRFAM methionine aminopeptidase, type I	272943.RSP_0985	0	1098.2	Rhodobacter
JGMEKMIB_00499	tonB		COG0810	M	TonB C terminal	272943.RSP_6143	4.4e-31	140.2	Rhodobacter
JGMEKMIB_00500	exbD		COG0848	U	PFAM Biopolymer transport protein ExbD TolR	272943.RSP_0983	3.6e-41	174.1	Rhodobacter
JGMEKMIB_00501	exbB		COG0811	U	PFAM MotA TolQ ExbB proton channel	272943.RSP_0982	3.2e-124	451.1	Rhodobacter
JGMEKMIB_00502			COG1028	IQ	Short-chain dehydrogenase reductase sdr	272943.RSP_0981	6.5e-111	406.8	Rhodobacter
JGMEKMIB_00503						272943.RSP_0979	1.8e-155	555.1	Rhodobacter
JGMEKMIB_00504	suhB2	3.1.3.25	COG0483	G	PFAM Inositol monophosphatase	272943.RSP_0978	9.4e-43	179.1	Rhodobacter
JGMEKMIB_00505	pmbA		COG0312	L	modulator of DNA gyrase	272943.RSP_0977	3.8e-48	197.2	Rhodobacter
JGMEKMIB_00506			COG2982	M	Uncharacterized protein conserved in bacteria (DUF2125)	272943.RSP_0976	0	1224.2	Rhodobacter
JGMEKMIB_00507	fabG	1.1.1.100	COG4221	S	Belongs to the short-chain dehydrogenases reductases (SDR) family	272943.RSP_0975	1.1e-62	245.7	Rhodobacter
JGMEKMIB_00508			COG1024	I	Belongs to the enoyl-CoA hydratase isomerase family	272943.RSP_0974	4.1e-65	253.8	Rhodobacter
JGMEKMIB_00509	dctM		COG1593	G	Tripartite ATP-independent periplasmic transporter, DctM component	272943.RSP_0973	2.1e-196	691.4	Rhodobacter
JGMEKMIB_00510	dctQ		COG3090	P	Tripartite ATP-independent periplasmic transporters, DctQ component	272943.RSP_0972	5.8e-34	149.4	Rhodobacter
JGMEKMIB_00511	MA20_17410		COG1638	G	Bacterial extracellular solute-binding protein, family 7	272943.RSP_0971	6.4e-99	366.7	Rhodobacter
JGMEKMIB_00512	dctS	2.7.13.3	COG4191	T	Motif C-terminal to PAS motifs (likely to contribute to PAS structural domain)	272943.RSP_0970	4.8e-154	550.4	Rhodobacter
JGMEKMIB_00513	dctR		COG4566	K	helix_turn_helix, Lux Regulon	272943.RSP_0969	1.1e-125	456.1	Rhodobacter
JGMEKMIB_00514	sitD		COG1108	P	ABC-type Mn2 Zn2 transport systems permease components	272943.RSP_0968	4.1e-178	630.6	Rhodobacter
JGMEKMIB_00515	sitC		COG1108	P	COG1108 ABC-type Mn2 Zn2 transport systems permease components	272943.RSP_0967	3.3e-217	760.8	Rhodobacter
JGMEKMIB_00516	sitB		COG1121	P	ABC transporter	272943.RSP_0966	3.5e-160	570.9	Rhodobacter
JGMEKMIB_00517	psaA		COG0803	P	Belongs to the bacterial solute-binding protein 9 family	272943.RSP_0965	0	1996.1	Rhodobacter
JGMEKMIB_00518			COG0753	P	Catalase	272943.RSP_0964	5e-271	939.9	Rhodobacter
JGMEKMIB_00519			COG0637	S	HAD-hyrolase-like	272943.RSP_0963	3e-66	257.7	Rhodobacter
JGMEKMIB_00520	rsmD	2.1.1.171	COG0742	H	Conserved hypothetical protein 95	272943.RSP_0962	1.3e-262	911.8	Rhodobacter
JGMEKMIB_00521	padH	1.18.1.3,1.2.1.58	COG1251	C	Reductase C-terminal	272943.RSP_0961	0	1283.5	Rhodobacter
JGMEKMIB_00522		1.11.1.5	COG0678	C	Redoxin	272943.RSP_0960	1.4e-258	898.3	Rhodobacter
JGMEKMIB_00523	phhB	4.2.1.96	COG2154	H	pterin-4-alpha-carbinolamine dehydratase	272943.RSP_0959	5.2e-284	983	Rhodobacter
JGMEKMIB_00524	gst3	2.5.1.18	COG0625	H	Glutathione S-transferase, N-terminal domain	272943.RSP_0958	5e-37	159.8	Rhodobacter
JGMEKMIB_00525	MA20_36195		COG3146	S	Peptidogalycan biosysnthesis/recognition	272943.RSP_0957	1.7e-185	655.2	Rhodobacter
JGMEKMIB_00526	ugpQ	3.1.4.46	COG0584	C	PFAM Glycerophosphoryl diester phosphodiesterase	272943.RSP_0956	7.9e-60	236.1	Rhodobacter
JGMEKMIB_00527			COG0251	J	PFAM Endoribonuclease L-PSP	272943.RSP_0955	9.4e-289	998.8	Rhodobacter
JGMEKMIB_00528			COG0845	M	TIGRFAM type I secretion membrane fusion protein, HlyD family	272943.RSP_0954	0	2266.1	Rhodobacter
JGMEKMIB_00529	prsD		COG4618	V	TIGRFAM type I secretion system	272943.RSP_0953	0	1575.8	Rhodobacter
JGMEKMIB_00530	vacJ		COG2853	M	PFAM VacJ	272943.RSP_0952	1e-167	595.9	Rhodobacter
JGMEKMIB_00531	ttg2D		COG2854	Q	PFAM toluene tolerance	272943.RSP_0950	7.9e-283	979.2	Alphaproteobacteria
JGMEKMIB_00532	mrcB	2.4.1.129,3.4.16.4	COG0744	M	TIGRFAM penicillin-binding protein, 1A family	272943.RSP_6141	3.2e-84	317.8	Bacteria
JGMEKMIB_00533	glnK		COG0347	K	Belongs to the P(II) protein family	272943.RSP_0947	5.7e-20	102.8	Alphaproteobacteria
JGMEKMIB_00534	amtB		COG0004	P	TIGRFAM ammonium transporter	272943.RSP_0946	1.1e-192	679.1	Alphaproteobacteria
JGMEKMIB_00535	tyrB	2.6.1.1,2.6.1.57	COG1448	E	PFAM Aminotransferase class I and II	272943.RSP_0945	1.5e-297	1028.1	Rhodobacter
JGMEKMIB_00536	sseA	2.8.1.1,2.8.1.2,4.4.1.8	COG2897	P	Rhodanese Homology Domain	272943.RSP_0944	5.1e-167	593.6	Rhodobacter
JGMEKMIB_00537	smpB		COG0691	J	Required for rescue of stalled ribosomes mediated by trans-translation. Binds to transfer-messenger RNA (tmRNA), required for stable association of tmRNA with ribosomes. tmRNA and SmpB together mimic tRNA shape, replacing the anticodon stem-loop with SmpB. tmRNA is encoded by the ssrA gene	272943.RSP_0943	2.5e-269	934.1	Rhodobacter
JGMEKMIB_00538	dapA	4.3.3.7	COG0329	H	Catalyzes the condensation of (S)-aspartate-beta- semialdehyde (S)-ASA and pyruvate to 4-hydroxy- tetrahydrodipicolinate (HTPA)	272943.RSP_0942	3e-139	501.1	Alphaproteobacteria
JGMEKMIB_00539	slt		COG0457	M	lytic transglycosylase	272943.RSP_0941	1.4e-164	585.5	Alphaproteobacteria
JGMEKMIB_00540	thiG	1.4.3.19,2.8.1.10	COG0665	E	PFAM FAD dependent oxidoreductase	272943.RSP_0940	1.9e-186	658.3	Alphaproteobacteria
JGMEKMIB_00541	mnmC	2.1.1.61,2.1.1.72,2.4.2.29,4.2.1.151	COG4121	J	S-adenosyl-L-methionine-dependent methyltransferase	272943.RSP_0939	9.4e-149	532.7	Alphaproteobacteria
JGMEKMIB_00542	sam		COG0697	EG	EamA-like transporter family	272943.RSP_0938	5.5e-33	146.4	Proteobacteria
JGMEKMIB_00543			COG0454	K	Acetyltransferase (GNAT) domain	272943.RSP_0936	1.2e-152	545.8	Rhodobacter
JGMEKMIB_00544	smc		COG1196	D	Required for chromosome condensation and partitioning	272943.RSP_0935	2.8e-235	820.8	Rhodobacter
JGMEKMIB_00545	fmt	2.1.2.9	COG0223	J	Attaches a formyl group to the free amino group of methionyl-tRNA(fMet). The formyl group appears to play a dual role in the initiator identity of N-formylmethionyl-tRNA by promoting its recognition by IF2 and preventing the misappropriation of this tRNA by the elongation apparatus	272943.RSP_0934	1.8e-289	1001.1	Rhodobacter
JGMEKMIB_00546	def	3.5.1.88	COG0242	J	Removes the formyl group from the N-terminal Met of newly synthesized proteins. Requires at least a dipeptide for an efficient rate of reaction. N-terminal L-methionine is a prerequisite for activity but the enzyme has broad specificity at other positions	272943.RSP_0933	5.2e-185	653.7	Rhodobacter
JGMEKMIB_00547	def	3.5.1.88	COG0242	J	Removes the formyl group from the N-terminal Met of newly synthesized proteins. Requires at least a dipeptide for an efficient rate of reaction. N-terminal L-methionine is a prerequisite for activity but the enzyme has broad specificity at other positions	272943.RSP_0932	2.3e-243	847.8	Rhodobacter
JGMEKMIB_00548	def	3.5.1.88	COG0242	J	Removes the formyl group from the N-terminal Met of newly synthesized proteins. Requires at least a dipeptide for an efficient rate of reaction. N-terminal L-methionine is a prerequisite for activity but the enzyme has broad specificity at other positions	272943.RSP_0931	3.3e-91	340.9	Rhodobacter
JGMEKMIB_00549	patB	4.4.1.8	COG1168	H	PFAM Aminotransferase class I and II	272943.RSP_0930	1.1e-223	782.3	Rhodobacter
JGMEKMIB_00550						272943.RSP_0929	2e-177	628.2	Rhodobacter
JGMEKMIB_00551			COG0745	KT	cheY-homologous receiver domain	272943.RSP_0928	2.9e-85	321.2	Rhodobacter
JGMEKMIB_00552			COG1309	K	transcriptional regulator	272943.RSP_0927	1.2e-163	582.4	Rhodobacter
JGMEKMIB_00553	rnhA	3.1.26.4	COG0328	L	Endonuclease that specifically degrades the RNA of RNA- DNA hybrids	272943.RSP_0926	4e-162	577.4	Rhodobacter
JGMEKMIB_00554	rlmH	2.1.1.177	COG1576	J	Specifically methylates the pseudouridine at position 1915 (m3Psi1915) in 23S rRNA	272943.RSP_0925	1.3e-128	465.7	Rhodobacter
JGMEKMIB_00555	rsfS	2.7.7.18	COG0799	J	Functions as a ribosomal silencing factor. Interacts with ribosomal protein L14 (rplN), blocking formation of intersubunit bridge B8. Prevents association of the 30S and 50S ribosomal subunits and the formation of functional ribosomes, thus repressing translation	272943.RSP_0924	9.8e-132	476.1	Rhodobacter
JGMEKMIB_00556			COG3449	L	PFAM SOUL heme-binding protein	272943.RSP_0923	3.4e-157	560.8	Rhodobacter
JGMEKMIB_00557	leuC	4.2.1.33,4.2.1.35	COG0065	H	Catalyzes the isomerization between 2-isopropylmalate and 3-isopropylmalate, via the formation of 2-isopropylmaleate	272943.RSP_0922	1.9e-118	432.2	Rhodobacter
JGMEKMIB_00558	hdeD		COG3247	U	response to pH	272943.RSP_0921	1.8e-69	268.5	Rhodobacter
JGMEKMIB_00559	leuD	4.2.1.33,4.2.1.35	COG0066	E	Catalyzes the isomerization between 2-isopropylmalate and 3-isopropylmalate, via the formation of 2-isopropylmaleate	272943.RSP_0920	2.4e-131	475.3	Rhodobacter
JGMEKMIB_00560						272943.RSP_0919	1.3e-154	552.4	Alphaproteobacteria
JGMEKMIB_00561			COG3568	S	Endonuclease/Exonuclease/phosphatase family	272943.RSP_0918	4.9e-30	136.3	Alphaproteobacteria
JGMEKMIB_00562	leuB	1.1.1.85	COG0473	H	Catalyzes the oxidation of 3-carboxy-2-hydroxy-4- methylpentanoate (3-isopropylmalate) to 3-carboxy-4-methyl-2- oxopentanoate. The product decarboxylates to 4-methyl-2 oxopentanoate	272943.RSP_0917	1.4e-136	492.3	Rhodobacter
JGMEKMIB_00563			COG0697	EG	EamA-like transporter family	272943.RSP_0916	1.7e-238	831.6	Rhodobacter
JGMEKMIB_00565	btaB		COG2226	Q	Methyltransferase	272943.RSP_0915	4.5e-280	969.9	Rhodobacter
JGMEKMIB_00566	btaA		COG5379	I	S-adenosylmethionine diacylglycerol 3-amino-3-carboxypropyl transferase	272943.RSP_0914	7.7e-132	476.5	Rhodobacter
JGMEKMIB_00567			COG3336	S	cytochrome C oxidase	272943.RSP_0913	3.8e-100	370.9	Rhodobacter
JGMEKMIB_00568		4.3.1.12	COG2423	E	PFAM Ornithine cyclodeaminase mu-crystallin	272943.RSP_0912	3.4e-239	833.9	Rhodobacter
JGMEKMIB_00569	yaiI		COG1671	S	Belongs to the UPF0178 family	272943.RSP_0911	7.3e-121	439.9	Rhodobacter
JGMEKMIB_00570	fghA	3.1.2.12	COG0627	S	Serine hydrolase involved in the detoxification of formaldehyde	272943.RSP_0910	1.7e-182	645.2	Rhodobacter
JGMEKMIB_00571		1.1.2.3	COG0679	S	Membrane transport protein	272943.RSP_0909	0	1215.7	Rhodobacter
JGMEKMIB_00572	MA20_19235		COG1633	S	Rubrerythrin	272943.RSP_0907	1.6e-106	392.1	Rhodobacter
JGMEKMIB_00574	acnR		COG1309	K	AefR-like transcriptional repressor, C-terminal region	272943.RSP_0908	1.1e-134	486.1	Alphaproteobacteria
JGMEKMIB_00575	xthA2	3.1.11.2	COG0708	L	PFAM Endonuclease Exonuclease phosphatase	272943.RSP_0906	2e-144	518.5	Alphaproteobacteria
JGMEKMIB_00576			COG0745	K	Two component transcriptional regulator, winged helix family	272943.RSP_0905	7.7e-163	579.7	Alphaproteobacteria
JGMEKMIB_00577	ribA	3.5.4.25	COG0807	H	Catalyzes the conversion of GTP to 2,5-diamino-6- ribosylamino-4(3H)-pyrimidinone 5'-phosphate (DARP), formate and pyrophosphate	272943.RSP_0904	2e-166	591.7	Alphaproteobacteria
JGMEKMIB_00578	ddpX	3.4.13.22	COG3786	S	L,D-transpeptidase catalytic domain	272943.RSP_0903	5.6e-200	703.4	Alphaproteobacteria
JGMEKMIB_00579	yggS		COG0325	S	Pyridoxal 5'-phosphate (PLP)-binding protein, which is involved in PLP homeostasis	272943.RSP_0902	6.7e-116	423.3	Rhodobacter
JGMEKMIB_00580			COG0457	U	COG0457 FOG TPR repeat	272943.RSP_0901	2.8e-94	351.3	Rhodobacter
JGMEKMIB_00581			COG3203	M	Gram-negative porin	272943.RSP_0900	1.4e-220	771.9	Rhodobacter
JGMEKMIB_00582				S	Domain of unknown function (DUF3576)	272943.RSP_0899	1.7e-84	318.5	Rhodobacter
JGMEKMIB_00583	leuS	6.1.1.4	COG0495	J	Belongs to the class-I aminoacyl-tRNA synthetase family	272943.RSP_0898	5.5e-43	179.9	Alphaproteobacteria
JGMEKMIB_00584			COG5468	S	Lipopolysaccharide-assembly	272943.RSP_0897	1.2e-114	419.1	Rhodobacter
JGMEKMIB_00585	holA	2.7.7.7	COG1466	L	PFAM DNA polymerase III	272943.RSP_0896	7.1e-233	812.8	Rhodobacter
JGMEKMIB_00586						272943.RSP_0895	2.9e-134	484.6	Rhodobacter
JGMEKMIB_00587			COG2081	S	HI0933 family	272943.RSP_0894	6.9e-75	286.6	Rhodobacter
JGMEKMIB_00588		3.2.1.73	COG2273	G	Glycosyl hydrolases family 16	272943.RSP_0893	3.3e-231	807.4	Rhodobacter
JGMEKMIB_00589	manB	5.4.2.2,5.4.2.8	COG1109	G	phosphoglucomutase phosphomannomutase alpha beta alpha domain I	272943.RSP_0892	0	1089.3	Rhodobacter
JGMEKMIB_00590	manC	2.7.7.13,5.3.1.8	COG0662	M	Mannose-6-phosphate isomerase	272943.RSP_0891	2.9e-145	521.2	Rhodobacter
JGMEKMIB_00591	ychF		COG0012	J	ATPase that binds to both the 70S ribosome and the 50S ribosomal subunit in a nucleotide-independent manner	272943.RSP_0890	6.5e-108	396.7	Rhodobacter
JGMEKMIB_00592	trpA	4.2.1.20	COG0159	E	The alpha subunit is responsible for the aldol cleavage of indoleglycerol phosphate to indole and glyceraldehyde 3- phosphate	272943.RSP_0889	1.2e-52	212.2	Rhodobacter
JGMEKMIB_00593			COG3448	T	HPP family	272943.RSP_0888	2.8e-241	840.9	Rhodobacter
JGMEKMIB_00594	lldD	1.1.2.3	COG1304	C	PFAM FMN-dependent	272943.RSP_0886	4.1e-220	770.4	Rhodobacter
JGMEKMIB_00595			COG0477	EGP	Major Facilitator Superfamily	272943.RSP_0885	4.3e-163	580.5	Rhodobacter
JGMEKMIB_00596	ctc		COG1825	J	This is one of the proteins that binds to the 5S RNA in the ribosome where it forms part of the central protuberance	272943.RSP_0883	8.7e-81	306.6	Rhodobacter
JGMEKMIB_00597			COG2329	E	Antibiotic biosynthesis monooxygenase	272943.RSP_0882	5.1e-159	567	Rhodobacter
JGMEKMIB_00598	pth	3.1.1.29	COG0193	J	The natural substrate for this enzyme may be peptidyl- tRNAs which drop off the ribosome during protein synthesis	272943.RSP_0880	7.4e-197	693	Rhodobacter
JGMEKMIB_00599	nadK	2.7.1.23	COG0061	F	Involved in the regulation of the intracellular balance of NAD and NADP, and is a key enzyme in the biosynthesis of NADP. Catalyzes specifically the phosphorylation on 2'-hydroxyl of the adenosine moiety of NAD to yield NADP	272943.RSP_0879	2.2e-145	521.5	Rhodobacter
JGMEKMIB_00600	glyA	2.1.2.1	COG0112	H	Catalyzes the reversible interconversion of serine and glycine with tetrahydrofolate (THF) serving as the one-carbon carrier. This reaction serves as the major source of one-carbon groups required for the biosynthesis of purines, thymidylate, methionine, and other important biomolecules. Also exhibits THF- independent aldolase activity toward beta-hydroxyamino acids, producing glycine and aldehyd…	272943.RSP_0877	8.4e-162	576.2	Rhodobacter
JGMEKMIB_00601						272943.RSP_0878	1.6e-82	312	Rhodobacter
JGMEKMIB_00602	ybfF		COG0596	S	Alpha/beta hydrolase family	272943.RSP_0876	0	1639.4	Rhodobacter
JGMEKMIB_00603			COG3038	C	Cytochrome B561	272943.RSP_0875	7.3e-169	599.7	Rhodobacter
JGMEKMIB_00604						272943.RSP_0874	4.3e-86	323.9	Rhodobacter
JGMEKMIB_00605	rhlE2	3.6.4.13	COG0513	JKL	DEAD DEAH box helicase	272943.RSP_0873	4.9e-87	327	Rhodobacter
JGMEKMIB_00606	carB	6.3.5.5	COG0458	F	Carbamoyl-phosphate synthetase large chain, oligomerisation	272943.RSP_0872	5.7e-97	360.1	Rhodobacter
JGMEKMIB_00607	pabB	2.6.1.85,4.1.3.27,4.1.3.38	COG0147	H	synthase, subunit I	272943.RSP_0871	2.6e-227	794.3	Rhodobacter
JGMEKMIB_00608	pabB	2.6.1.85,4.1.3.38	COG0115	H	Amino-transferase class IV	272943.RSP_0870	1.1e-61	242.3	Rhodobacter
JGMEKMIB_00609	aspS	6.1.1.12	COG0173	J	Aspartyl-tRNA synthetase with relaxed tRNA specificity since it is able to aspartylate not only its cognate tRNA(Asp) but also tRNA(Asn). Reaction proceeds in two steps L-aspartate is first activated by ATP to form Asp-AMP and then transferred to the acceptor end of tRNA(Asp Asn)	272943.RSP_0869	1.1e-62	245.7	Alphaproteobacteria
JGMEKMIB_00610			COG1670	J	Acetyltransferase (GNAT) domain	272943.RSP_0868	2.4e-81	308.1	Rhodobacter
JGMEKMIB_00611			COG2204	T	PFAM response regulator receiver	349102.Rsph17025_0154	7.7e-67	259.6	Rhodobacter
JGMEKMIB_00612	mce	5.1.99.1	COG0346	E	PFAM Glyoxalase bleomycin resistance protein dioxygenase	272943.RSP_0866	6.6e-81	306.6	Rhodobacter
JGMEKMIB_00613	MA20_37275		COG5454	S	Protein of unknown function (DUF1467)	272943.RSP_0865	5.7e-52	209.9	Rhodobacter
JGMEKMIB_00614	cysZ		COG2981	E	Etoposide-induced protein 2.4 (EI24)	272943.RSP_0864	4.7e-99	367.1	Rhodobacter
JGMEKMIB_00615	ydjA		COG0778	C	PFAM Nitroreductase	272943.RSP_0863	2.4e-275	954.1	Rhodobacter
JGMEKMIB_00616	dppAch3		COG0747	E	PFAM extracellular solute-binding protein, family 5	272943.RSP_6139	6.3e-80	303.5	Bacteria
JGMEKMIB_00617	dppBch3		COG0601	P	inner membrane component	272943.RSP_0862	6.5e-113	413.3	Rhodobacter
JGMEKMIB_00618	ddpC		COG1173	P	inner membrane component	272943.RSP_0861	7.5e-161	573.2	Rhodobacter
JGMEKMIB_00619	dppD		COG0444	EP	PFAM ABC transporter	272943.RSP_0860	7.2e-172	609.8	Rhodobacter
JGMEKMIB_00620	dppFch3		COG1124	EP	PFAM ABC transporter	272943.RSP_0859	1.2e-208	732.3	Rhodobacter
JGMEKMIB_00621		3.4.13.19	COG2355	E	PFAM peptidase M19 renal dipeptidase	272943.RSP_0858	2.2e-168	598.2	Rhodobacter
JGMEKMIB_00622	hdaH		COG0123	BQ	Including yeast histone deacetylase and acetoin utilization protein	272943.RSP_0857	2e-117	428.3	Alphaproteobacteria
JGMEKMIB_00623			COG1872	S	Belongs to the UPF0235 family	272943.RSP_0856	3.8e-240	837	Alphaproteobacteria
JGMEKMIB_00624	ytnP		COG0491	S	Metallo-beta-lactamase superfamily	272943.RSP_0855	3.1e-113	414.5	Alphaproteobacteria
JGMEKMIB_00625	MA20_43655	2.7.2.8	COG3824	S	Zincin-like metallopeptidase	272943.RSP_0854	1.1e-167	595.9	Rhodobacter
JGMEKMIB_00626	gltX1	6.1.1.17	COG0008	J	Catalyzes the attachment of glutamate to tRNA(Glu) in a two-step reaction glutamate is first activated by ATP to form Glu-AMP and then transferred to the acceptor end of tRNA(Glu)	272943.RSP_0853	4.8e-82	310.5	Rhodobacter
JGMEKMIB_00627						272943.RSP_0851	7.5e-153	546.6	Rhodobacter
JGMEKMIB_00628	cobQ	6.3.5.10	COG1492	H	Catalyzes amidations at positions B, D, E, and G on adenosylcobyrinic A,C-diamide. NH(2) groups are provided by glutamine, and one molecule of ATP is hydrogenolyzed for each amidation	272943.RSP_0850	3e-176	624.4	Rhodobacter
JGMEKMIB_00629			COG3795	S	YCII-related domain	272943.RSP_6137	1.9e-107	395.2	Rhodobacter
JGMEKMIB_00630	catR		COG0583	K	LysR substrate binding domain	272943.RSP_0848	1.2e-154	552.4	Rhodobacter
JGMEKMIB_00631	pqqB	3.1.4.55	COG1235	S	May be involved in the transport of PQQ or its precursor to the periplasm	272943.RSP_0847	6e-123	446.8	Rhodobacter
JGMEKMIB_00632	pqqC	1.3.3.11	COG5424	H	Ring cyclization and eight-electron oxidation of 3a-(2- amino-2-carboxyethyl)-4,5-dioxo-4,5,6,7,8,9-hexahydroquinoline- 7,9-dicarboxylic-acid to PQQ	272943.RSP_0846	3.5e-194	684.1	Rhodobacter
JGMEKMIB_00633	pqqD		COG0535	I	radical SAM domain protein	272943.RSP_0845	1.6e-93	348.6	Rhodobacter
JGMEKMIB_00634	pqqE		COG0535	H	PFAM Radical SAM	272943.RSP_0844	1.2e-115	422.5	Rhodobacter
JGMEKMIB_00635	cobC	2.6.1.9,4.1.1.81	COG0079	H	PFAM Aminotransferase class I and II	349102.Rsph17025_3132	8.7e-253	879.8	Alphaproteobacteria
JGMEKMIB_00636			COG4542	Q	GHMP kinases N terminal domain	349102.Rsph17025_3133	2.4e-160	571.6	Rhodobacter
JGMEKMIB_00637			COG5469	S	Protein of unknown function (DUF1636)	272943.RSP_0841	1.2e-89	335.9	Rhodobacter
JGMEKMIB_00638			COG2374	L	PFAM Endonuclease Exonuclease phosphatase	272943.RSP_0840	0	1726.5	Rhodobacter
JGMEKMIB_00639	hscB		COG1076	O	heat shock protein DnaJ	272943.RSP_0839	1.4e-81	308.9	Rhodobacter
JGMEKMIB_00640	yncA	2.3.1.183	COG1247	M	Acetyltransferase (GNAT) domain	272943.RSP_0838	6.1e-177	626.7	Rhodobacter
JGMEKMIB_00641			COG0346	E	Glyoxalase-like domain	272943.RSP_0837	6.7e-106	390.2	Rhodobacter
JGMEKMIB_00642	ppx	3.6.1.11,3.6.1.40	COG0248	FP	PFAM Ppx GppA phosphatase	272943.RSP_0836	1.2e-216	758.8	Rhodobacter
JGMEKMIB_00643	ppk	2.7.4.1	COG0855	H	Catalyzes the reversible transfer of the terminal phosphate of ATP to form a long-chain polyphosphate (polyP)	272943.RSP_6136	0	1506.1	Alphaproteobacteria
JGMEKMIB_00644	hda		COG0593	L	Belongs to the DnaA family	272943.RSP_0835	1.2e-255	888.6	Rhodobacter
JGMEKMIB_00645	perM		COG0628	S	AI-2E family transporter	272943.RSP_0834	1.9e-272	944.5	Rhodobacter
JGMEKMIB_00646	proS	6.1.1.15	COG0442	J	Catalyzes the attachment of proline to tRNA(Pro) in a two-step reaction proline is first activated by ATP to form Pro- AMP and then transferred to the acceptor end of tRNA(Pro)	272943.RSP_0832	2.2e-199	701.4	Rhodobacter
JGMEKMIB_00647	lolC		COG4591	M	TIGRFAM lipoprotein releasing system, transmembrane protein, LolC E family	272943.RSP_0831	1.8e-139	501.9	Rhodobacter
JGMEKMIB_00648	lolD		COG1136	V	Part of the ABC transporter complex LolCDE involved in the translocation of mature outer membrane-directed lipoproteins, from the inner membrane to the periplasmic chaperone, LolA. Responsible for the formation of the LolA-lipoprotein complex in an ATP-dependent manner	272943.RSP_0830	2.7e-181	641.3	Rhodobacter
JGMEKMIB_00649			COG2863	C	COG2010 Cytochrome c, mono- and diheme variants	272943.RSP_0829	1.5e-222	778.5	Rhodobacter
JGMEKMIB_00650	yhgF		COG2183	K	PFAM RNA binding S1 domain protein	272943.RSP_0828	4.2e-185	654.1	Rhodobacter
JGMEKMIB_00651	uxuA	4.2.1.8	COG1312	G	Catalyzes the dehydration of D-mannonate	272943.RSP_0827	1.4e-110	405.6	Rhodobacter
JGMEKMIB_00652	parE	5.99.1.3	COG0187	L	Topoisomerase IV is essential for chromosome segregation. It relaxes supercoiled DNA. Performs the decatenation events required during the replication of a circular DNA molecule	272943.RSP_0826	2.7e-54	217.6	Alphaproteobacteria
JGMEKMIB_00653	gst	2.5.1.18	COG0625	H	Glutathione S-transferase, C-terminal domain	272943.RSP_0824	6.6e-114	416.8	Rhodobacter
JGMEKMIB_00654			COG0596	K	PFAM regulatory protein LuxR	272943.RSP_0825	2.7e-140	504.6	Rhodobacter
JGMEKMIB_00655	ppk2	2.7.4.1	COG2326	S	Polyphosphate kinase 2 (PPK2)	272943.RSP_0823	5.8e-244	849.7	Rhodobacter
JGMEKMIB_00656			COG2227	H	Tellurite resistance protein TehB	272943.RSP_0822	8.1e-58	229.6	Rhodobacter
JGMEKMIB_00657	norM		COG0534	V	Multi Antimicrobial Extrusion	272943.RSP_0821	1.6e-145	521.9	Rhodobacter
JGMEKMIB_00658	aatA	2.6.1.1	COG0436	H	PFAM Aminotransferase class I and II	272943.RSP_0820	2.5e-89	334.7	Rhodobacter
JGMEKMIB_00659			COG1813	K	Transcriptional	272943.RSP_6134	1.7e-18	97.8	Rhodobacter
JGMEKMIB_00660	sdhE	1.3.5.1,1.3.5.4	COG2938	S	Flavinator of succinate dehydrogenase	272943.RSP_0819	1.3e-222	778.9	Rhodobacter
JGMEKMIB_00661	mucS		COG1846	K	Transcriptional regulator, MarR family	272943.RSP_0818	0	2125.5	Rhodobacter
JGMEKMIB_00662	wza		COG1596	M	Polysaccharide biosynthesis/export protein	272943.RSP_0817	2.1e-213	748	Rhodobacter
JGMEKMIB_00663	ribE	2.5.1.9,3.5.4.25,4.1.99.12	COG0307	H	TIGRFAM riboflavin synthase, alpha subunit	272943.RSP_0816	2.3e-116	424.9	Rhodobacter
JGMEKMIB_00664						272943.RSP_0815	0	1204.1	Rhodobacter
JGMEKMIB_00665		3.6.1.27	COG0671	I	PAP2 superfamily	272943.RSP_0814	3.2e-135	487.6	Rhodobacter
JGMEKMIB_00666	ribB	3.5.4.25,4.1.99.12	COG0108,COG0807	H	Catalyzes the conversion of D-ribulose 5-phosphate to formate and 3,4-dihydroxy-2-butanone 4-phosphate	272943.RSP_0813	1.6e-123	448.7	Rhodobacter
JGMEKMIB_00667	ribH	2.5.1.78	COG0054	H	Catalyzes the formation of 6,7-dimethyl-8- ribityllumazine by condensation of 5-amino-6-(D- ribitylamino)uracil with 3,4-dihydroxy-2-butanone 4-phosphate. This is the penultimate step in the biosynthesis of riboflavin	272943.RSP_0812	1.4e-71	275.4	Rhodobacter
JGMEKMIB_00668	nusB		COG0781	K	Involved in transcription antitermination. Required for transcription of ribosomal RNA (rRNA) genes. Binds specifically to the boxA antiterminator sequence of the ribosomal RNA (rrn) operons	272943.RSP_0811	6.6e-36	156.4	Alphaproteobacteria
JGMEKMIB_00669						272943.RSP_0810	9.6e-121	439.5	Rhodobacter
JGMEKMIB_00670	ydiY		COG3137	M	salt-induced outer membrane protein	272943.RSP_0809	1.4e-101	375.6	Rhodobacter
JGMEKMIB_00672	ybfA	3.4.15.5	COG0456	K	COG0454 Histone acetyltransferase HPA2 and related acetyltransferases	272943.RSP_0807	2.2e-301	1040.8	Rhodobacter
JGMEKMIB_00673						272943.RSP_0806	4.3e-192	677.2	Rhodobacter
JGMEKMIB_00674	MA20_23405		COG5321	S	DNA repair protein MmcB-like	272943.RSP_0805	1.1e-161	575.9	Rhodobacter
JGMEKMIB_00675	ispB	2.5.1.30,2.5.1.90	COG0142	H	Belongs to the FPP GGPP synthase family	272943.RSP_0804	1.9e-147	528.5	Rhodobacter
JGMEKMIB_00676	MA20_42240			S	Putative prokaryotic signal transducing protein	272943.RSP_0803	7.3e-130	469.9	Rhodobacter
JGMEKMIB_00677	yfiC	2.1.1.223	COG4123	S	PFAM methyltransferase small	272943.RSP_0802	9.4e-208	729.2	Rhodobacter
JGMEKMIB_00678			COG5570	S	Protein of unknown function (DUF465)	272943.RSP_0801	6.1e-221	773.1	Alphaproteobacteria
JGMEKMIB_00679			COG1028	C	TIGRFAM acetoacetyl-CoA reductase	272943.RSP_0800	8.4e-38	162.5	Rhodobacter
JGMEKMIB_00680	phbA	2.3.1.9	COG0183	I	Belongs to the thiolase family	272943.RSP_0799	2.7e-171	607.8	Rhodobacter
JGMEKMIB_00681	tag	3.2.2.20	COG2818	L	TIGRFAM DNA-3-methyladenine glycosylase I	272943.RSP_0798	2.2e-72	278.1	Rhodobacter
JGMEKMIB_00682	sua	2.7.7.87	COG0009	H	Required for the formation of a threonylcarbamoyl group on adenosine at position 37 (t(6)A37) in tRNAs that read codons beginning with adenine	272943.RSP_0797	1.4e-253	881.7	Rhodobacter
JGMEKMIB_00683	acd	1.3.8.1,1.3.8.7	COG1960	C	PFAM Acyl-CoA dehydrogenase	272943.RSP_6229	1.5e-54	218.8	Rhodobacter
JGMEKMIB_00684	yqjP		COG0491	S	Metallo-beta-lactamase superfamily	272943.RSP_0796	3.6e-271	940.3	Rhodobacter
JGMEKMIB_00686						272943.RSP_0795	4.1e-74	283.9	Alphaproteobacteria
JGMEKMIB_00687			COG4392	S	Branched-chain amino acid transport protein (AzlD)	272943.RSP_0794	6.6e-179	633.3	Alphaproteobacteria
JGMEKMIB_00688	azlC		COG1296	E	AzlC protein	272943.RSP_0793	2.5e-169	601.3	Alphaproteobacteria
JGMEKMIB_00689	mobA	2.7.7.77	COG0746	H	Transfers a GMP moiety from GTP to Mo-molybdopterin (Mo- MPT) cofactor (Moco or molybdenum cofactor) to form Mo- molybdopterin guanine dinucleotide (Mo-MGD) cofactor	272943.RSP_0792	1.1e-144	519.2	Alphaproteobacteria
JGMEKMIB_00690	mobB	2.10.1.1,2.7.7.77	COG1763	H	molybdopterin-guanine dinucleotide biosynthesis protein	272943.RSP_0791	1.4e-44	185.3	Bacteria
JGMEKMIB_00691	mobC		COG0454	K	FR47-like protein	272943.RSP_0790	1.9e-206	724.9	Rhodobacter
JGMEKMIB_00692		2.3.1.51	COG0204	I	Phosphate acyltransferases	272943.RSP_0789	8.4e-171	606.3	Rhodobacter
JGMEKMIB_00693	ftsX		COG2177	D	Cell division protein	272943.RSP_0788	6.8e-145	520	Rhodobacter
JGMEKMIB_00694	ftsE		COG2884	D	PFAM ABC transporter	272943.RSP_0787	6.5e-72	276.6	Bacteria
JGMEKMIB_00695				S	TIGRFAM MJ0042 family finger-like	272943.RSP_0786	5.9e-191	673.3	Rhodobacter
JGMEKMIB_00696			COG0419	L	Domain of unknown function (DUF4175)	272943.RSP_0785	3.9e-122	444.1	Rhodobacter
JGMEKMIB_00697	lysA	4.1.1.20	COG0019	E	Specifically catalyzes the decarboxylation of meso- diaminopimelate (meso-DAP) to L-lysine	272943.RSP_0784	3.9e-81	307.4	Rhodobacter
JGMEKMIB_00698				S	Protein of unknown function (DUF2834)	272943.RSP_0783	7.6e-106	389.8	Rhodobacter
JGMEKMIB_00701	argH	4.3.2.1	COG0165	E	TIGRFAM argininosuccinate lyase	272943.RSP_0782	3.6e-293	1013.4	Rhodobacter
JGMEKMIB_00702	tlpA		COG0526	CO	alkyl hydroperoxide reductase Thiol specific antioxidant Mal allergen	272943.RSP_0781	0	1439.9	Rhodobacter
JGMEKMIB_00703	mscL		COG1970	M	Channel that opens in response to stretch forces in the membrane lipid bilayer. May participate in the regulation of osmotic pressure changes within the cell	272943.RSP_0780	3.7e-117	427.6	Rhodobacter
JGMEKMIB_00704	ald	1.4.1.1	COG0686	C	Belongs to the AlaDH PNT family	272943.RSP_0779	2.7e-186	657.9	Rhodobacter
JGMEKMIB_00705	MA20_14955		COG1522	K	PFAM regulatory protein AsnC Lrp family	272943.RSP_0778	3e-259	900.6	Rhodobacter
JGMEKMIB_00706	pmtA	2.1.1.17,2.1.1.71	COG0500	H	Methionine biosynthesis protein MetW	272943.RSP_0777	3.3e-231	807.4	Rhodobacter
JGMEKMIB_00707	pssA	2.7.8.8	COG1183	I	Belongs to the CDP-alcohol phosphatidyltransferase class-I family	272943.RSP_0776	2.8e-117	427.9	Rhodobacter
JGMEKMIB_00708	psd	4.1.1.65	COG0688	I	Catalyzes the formation of phosphatidylethanolamine (PtdEtn) from phosphatidylserine (PtdSer)	272943.RSP_0775	9.4e-65	252.7	Rhodobacter
JGMEKMIB_00709	rpsU		COG0828	J	Belongs to the bacterial ribosomal protein bS21 family	272943.RSP_0774	0	1458.4	Rhodobacter
JGMEKMIB_00710	cOQ9		COG5590	S	TIGRFAM rpsU-divergently transcribed protein	272943.RSP_0773	4.2e-236	823.5	Alphaproteobacteria
JGMEKMIB_00711	ppsC	1.6.5.5	COG0604	C	PFAM Alcohol dehydrogenase	272943.RSP_0772	0	1294.6	Rhodobacter
JGMEKMIB_00712	rns	3.1.27.1	COG3719	J	Belongs to the RNase T2 family	272943.RSP_0769	7.8e-120	436.4	Rhodobacter
JGMEKMIB_00713	MA20_20925		COG3820	S	Protein of unknown function (DUF1013)	272943.RSP_6131	5.7e-300	1036.2	Rhodobacter
JGMEKMIB_00714			COG1835	I	transferase activity, transferring acyl groups other than amino-acyl groups	272943.RSP_0766	2.3e-187	661.4	Rhodobacter
JGMEKMIB_00715	recR		COG0353	L	May play a role in DNA repair. It seems to be involved in an RecBC-independent recombinational process of DNA repair. It may act with RecF and RecO	272943.RSP_0765	5.1e-116	423.7	Rhodobacter
JGMEKMIB_00716	ybaB		COG0718	L	Binds to DNA and alters its conformation. May be involved in regulation of gene expression, nucleoid organization and DNA protection	272943.RSP_0764	3.3e-242	844	Rhodobacter
JGMEKMIB_00717	dnaX	2.7.7.7	COG2812	H	DNA polymerase III is a complex, multichain enzyme responsible for most of the replicative synthesis in bacteria. This DNA polymerase also exhibits 3' to 5' exonuclease activity	272943.RSP_0763	2.6e-230	804.3	Rhodobacter
JGMEKMIB_00718	cpdB	3.1.3.6,3.1.4.16	COG0737	F	Belongs to the 5'-nucleotidase family	272943.RSP_0762	2.1e-64	251.5	Alphaproteobacteria
JGMEKMIB_00719	nudC	3.6.1.22	COG2816	L	Nudix hydrolase	272943.RSP_0761	7.7e-42	176	Rhodobacter
JGMEKMIB_00720			COG3427	E	oxidoreductase activity, acting on CH-OH group of donors	272943.RSP_0760	1.2e-83	315.8	Rhodobacter
JGMEKMIB_00721	pheA	2.5.1.54,4.2.1.51,5.4.99.5	COG0077	E	PFAM Prephenate dehydratase	272943.RSP_0759	1.4e-206	725.3	Rhodobacter
JGMEKMIB_00722	cycM		COG3474	C	Cytochrome c	272943.RSP_0758	7.5e-106	389.8	Rhodobacter
JGMEKMIB_00723	yejA		COG4166	E	PFAM extracellular solute-binding protein, family 5	272943.RSP_6130	4.2e-98	364	Rhodobacter
JGMEKMIB_00724	yejB		COG4174	P	PFAM binding-protein-dependent transport systems inner membrane component	349102.Rsph17025_0419	3e-113	415.2	Alphaproteobacteria
JGMEKMIB_00725	yejE		COG4239	P	PFAM binding-protein-dependent transport systems inner membrane component	272943.RSP_0757	2.2e-204	718	Rhodobacter
JGMEKMIB_00726	yejF		COG1123	P	Belongs to the ABC transporter superfamily	272943.RSP_0756	9.2e-95	352.8	Rhodobacter
JGMEKMIB_00727	pimA		COG0438	H	PFAM glycosyl transferase group 1	272943.RSP_0755	6e-82	310.1	Rhodobacter
JGMEKMIB_00728	hemN	1.3.98.3	COG0635	H	Belongs to the anaerobic coproporphyrinogen-III oxidase family	272943.RSP_0754	2.7e-49	201.1	Rhodobacter
JGMEKMIB_00729	fnrL		COG0664	K	regulatory protein	272943.RSP_0753	6.6e-151	540	Alphaproteobacteria
JGMEKMIB_00730			COG0589	T	Universal stress protein family	272943.RSP_0752	8.9e-89	332.8	Alphaproteobacteria
JGMEKMIB_00731	ccoN	1.9.3.1	COG3278	C	TIGRFAM cytochrome c oxidase, cbb3-type, subunit I	272943.RSP_6129	7.7e-32	142.5	Rhodobacter
JGMEKMIB_00732	ccoO	1.9.3.1	COG2993	C	PFAM cytochrome C oxidase mono-heme subunit FixO	272943.RSP_0751	2.9e-84	317.8	Rhodobacter
JGMEKMIB_00733	ccoQ		COG4736	C	PFAM Cbb3-type cytochrome oxidase component	272943.RSP_0750	1.1e-181	642.5	Rhodobacter
JGMEKMIB_00734	ccoP		COG2010	C	C-type cytochrome. Part of the cbb3-type cytochrome c oxidase complex. CcoP subunit is required for transferring electrons from donor cytochrome c via its heme groups to CcoO subunit. From there, electrons are shuttled to the catalytic binuclear center of CcoN subunit where oxygen reduction takes place. The complex also functions as a proton pump	272943.RSP_0749	1.8e-33	147.9	Rhodobacter
JGMEKMIB_00735	ccoG		COG0348	C	4 iron, 4 sulfur cluster binding	272943.RSP_0748	2.6e-135	488	Rhodobacter
JGMEKMIB_00736	fixH		COG5456	P	PFAM FixH	272943.RSP_7566	1.3e-18	98.2	Rhodobacter
JGMEKMIB_00737	fixI	3.6.3.4,3.6.3.54	COG2217	P	ATPase, P-type (transporting), HAD superfamily, subfamily IC	272943.RSP_0747	8.5e-128	463	Rhodobacter
JGMEKMIB_00738	ccoS		COG3197	P	TIGRFAM cytochrome oxidase maturation protein, cbb3-type	272943.RSP_0745	6.3e-213	746.5	Rhodobacter
JGMEKMIB_00739	dacF	3.4.16.4	COG1686	M	Belongs to the peptidase S11 family	272943.RSP_0744	5.5e-109	400.2	Rhodobacter
JGMEKMIB_00740			COG1011	S	PFAM Haloacid dehalogenase domain protein hydrolase	272943.RSP_0743	4.7e-171	607.1	Rhodobacter
JGMEKMIB_00741	clpS		COG2127	S	Involved in the modulation of the specificity of the ClpAP-mediated ATP-dependent protein degradation	272943.RSP_0742	0	1090.5	Rhodobacter
JGMEKMIB_00742	rsmC	2.1.1.172	COG2813	H	PFAM methyltransferase small	272943.RSP_0741	1.9e-205	721.5	Rhodobacter
JGMEKMIB_00743			COG1028	IQ	Short-chain dehydrogenase reductase SDR	272943.RSP_6127	4.5e-114	417.2	Rhodobacter
JGMEKMIB_00744						272943.RSP_6126	1.5e-50	205.3	Rhodobacter
JGMEKMIB_00745	hemF	1.3.3.3	COG0408	H	PFAM coproporphyrinogen III oxidase	272943.RSP_0739	6.4e-120	436.8	Rhodobacter
JGMEKMIB_00746						272943.RSP_0738	1.3e-102	379	Rhodobacter
JGMEKMIB_00747						272943.RSP_0737	2.8e-265	920.6	Rhodobacter
JGMEKMIB_00748	hemE	4.1.1.37	COG0407	H	Catalyzes the decarboxylation of four acetate groups of uroporphyrinogen-III to yield coproporphyrinogen-III	272943.RSP_0736	4e-107	394	Rhodobacter
JGMEKMIB_00749	hemC	2.5.1.61	COG0181	H	Tetrapolymerization of the monopyrrole PBG into the hydroxymethylbilane pre-uroporphyrinogen in several discrete steps	272943.RSP_0735	2.3e-133	481.5	Rhodobacter
JGMEKMIB_00750	gabR_2		COG1167	K	Bacterial regulatory proteins, gntR family	272943.RSP_0734	6.4e-149	533.5	Rhodobacter
JGMEKMIB_00752			COG0515	KLT	serine threonine protein kinase	272943.RSP_0733	3.3e-118	431	Rhodobacter
JGMEKMIB_00753			COG5373	M	membrane	272943.RSP_0731	9.3e-134	483.4	Rhodobacter
JGMEKMIB_00754	ywkB		COG0679	S	Membrane transport protein	272943.RSP_0730	0	1543.9	Rhodobacter
JGMEKMIB_00755	phnP	2.3.1.181,3.1.4.55	COG1235	S	Beta-lactamase superfamily domain	272943.RSP_0729	4.6e-238	830.1	Rhodobacter
JGMEKMIB_00756	ycfH		COG0084	L	TIGRFAM hydrolase, TatD family	272943.RSP_0728	6.3e-51	206.5	Rhodobacter
JGMEKMIB_00757	holB	2.7.7.7	COG0470	L	DNA polymerase III, delta subunit	272943.RSP_0726	3.2e-264	917.1	Rhodobacter
JGMEKMIB_00759	ybgC		COG0824	S	PFAM thioesterase superfamily	272943.RSP_0725	5.9e-97	360.1	Rhodobacter
JGMEKMIB_00760	tolQ		COG0811	U	PFAM MotA TolQ ExbB proton channel	272943.RSP_0724	2.1e-68	265	Rhodobacter
JGMEKMIB_00761	tolR		COG0848	U	PFAM Biopolymer transport protein ExbD TolR	272943.RSP_0723	1.7e-204	718.4	Rhodobacter
JGMEKMIB_00762	tolA	4.2.1.1	COG3266	S	Cell division and transport-associated protein TolA	272943.RSP_0722	2.3e-78	298.1	Rhodobacter
JGMEKMIB_00763	tolB		COG0823	U	Involved in the TonB-independent uptake of proteins	272943.RSP_0721	1.4e-110	405.6	Rhodobacter
JGMEKMIB_00764	pal		COG2885	M	Belongs to the ompA family	272943.RSP_0720	9.3e-130	469.5	Rhodobacter
JGMEKMIB_00765	cpoB		COG1729	D	Mediates coordination of peptidoglycan synthesis and outer membrane constriction during cell division	272943.RSP_0719	3.1e-127	461.1	Rhodobacter
JGMEKMIB_00766	tilS	6.3.4.19	COG0037	D	Ligates lysine onto the cytidine present at position 34 of the AUA codon-specific tRNA(Ile) that contains the anticodon CAU, in an ATP-dependent manner. Cytidine is converted to lysidine, thus changing the amino acid specificity of the tRNA from methionine to isoleucine	272943.RSP_0718	1.1e-24	118.6	Rhodobacter
JGMEKMIB_00767	ftsH		COG0465	O	Acts as a processive, ATP-dependent zinc metallopeptidase for both cytoplasmic and membrane proteins. Plays a role in the quality control of integral membrane proteins	272943.RSP_0717	4e-127	460.7	Rhodobacter
JGMEKMIB_00768						272943.RSP_0716	1.3e-179	635.6	Rhodobacter
JGMEKMIB_00769	fhs	1.5.1.5,3.5.4.9,6.3.4.3	COG2759	F	Belongs to the formate--tetrahydrofolate ligase family	272943.RSP_0715	1.2e-117	429.1	Rhodobacter
JGMEKMIB_00770	pchB	4.2.99.21,5.4.99.5	COG1605	E	PFAM Chorismate mutase	272943.RSP_0714	3e-136	491.1	Rhodobacter
JGMEKMIB_00771	folD	1.5.1.5,3.5.4.9	COG0190	F	Catalyzes the oxidation of 5,10- methylenetetrahydrofolate to 5,10-methenyltetrahydrofolate and then the hydrolysis of 5,10-methenyltetrahydrofolate to 10- formyltetrahydrofolate	272943.RSP_0713	3.8e-221	773.9	Alphaproteobacteria
JGMEKMIB_00772	lytT		COG3279	KT	LytTr DNA-binding domain	272943.RSP_0712	5.4e-104	383.6	Rhodobacter
JGMEKMIB_00773	MA20_22045		COG1407	S	Calcineurin-like phosphoesterase	272943.RSP_0711	1.5e-53	215.3	Rhodobacter
JGMEKMIB_00774	lhr		COG1201	L	DEAD DEAH box helicase	272943.RSP_0710	0	1087.8	Rhodobacter
JGMEKMIB_00775	ymdB		COG1692	S	YmdB-like protein	272943.RSP_0709	0	1228.4	Rhodobacter
JGMEKMIB_00776			COG0471	P	PFAM Citrate transporter	272943.RSP_0708	2e-180	638.3	Rhodobacter
JGMEKMIB_00777	yebC		COG0217	K	transcriptional regulatory protein	272943.RSP_0707	6.2e-85	320.1	Rhodobacter
JGMEKMIB_00778			COG0697	EG	EamA-like transporter family	272943.RSP_0706	1.6e-154	552	Rhodobacter
JGMEKMIB_00779	rkpK	1.1.1.22	COG1004	C	Belongs to the UDP-glucose GDP-mannose dehydrogenase family	272943.RSP_0705	3e-90	337.8	Rhodobacter
JGMEKMIB_00780	galE	5.1.3.2	COG1087	M	Belongs to the NAD(P)-dependent epimerase dehydratase family	272943.RSP_0704	0	1295.8	Rhodobacter
JGMEKMIB_00781		3.1.3.25	COG0483	G	Inositol monophosphatase family	272943.RSP_0703	1.8e-198	698.4	Rhodobacter
JGMEKMIB_00782			COG0741	M	Transglycosylase SLT domain	272943.RSP_0702	5.4e-206	723.4	Rhodobacter
JGMEKMIB_00783	thiM	2.7.1.50	COG2145	F	Catalyzes the phosphorylation of the hydroxyl group of 4-methyl-5-beta-hydroxyethylthiazole (THZ)	272943.RSP_0701	2.2e-296	1024.2	Rhodobacter
JGMEKMIB_00784	thiE	2.5.1.3,2.7.1.49,2.7.4.7,4.1.99.17	COG0352	H	Condenses 4-methyl-5-(beta-hydroxyethyl)thiazole monophosphate (THZ-P) and 2-methyl-4-amino-5-hydroxymethyl pyrimidine pyrophosphate (HMP-PP) to form thiamine monophosphate (TMP)	272943.RSP_0700	4.6e-235	820.1	Rhodobacter
JGMEKMIB_00785	thiD	2.5.1.3,2.7.1.49,2.7.4.7	COG0351	H	Phosphomethylpyrimidine kinase	272943.RSP_0699	5.1e-204	716.8	Rhodobacter
JGMEKMIB_00786	thi5		COG0715	P	NMT1-like family	272943.RSP_0698	7.9e-137	493	Rhodobacter
JGMEKMIB_00787	ssuB_2		COG1116	P	ATPases associated with a variety of cellular activities	272943.RSP_0697	1.5e-147	528.9	Rhodobacter
JGMEKMIB_00788	Z012_04125		COG0600	P	Binding-protein-dependent transport system inner membrane component	272943.RSP_0696	0	1090.5	Rhodobacter
JGMEKMIB_00789		2.7.13.3	COG3447	T	Histidine kinase	272943.RSP_0695	2.9e-136	491.1	Rhodobacter
JGMEKMIB_00791	MA20_23245		COG0697	EG	EamA-like transporter family	272943.RSP_0694	6.6e-30	136	Rhodobacter
JGMEKMIB_00792	puuR_1		COG1396	K	Helix-turn-helix XRE-family like proteins	272943.RSP_0693	9.2e-169	599.4	Rhodobacter
JGMEKMIB_00793	oplaH	3.5.2.14,3.5.2.9	COG0145	EQ	Hydantoinase/oxoprolinase N-terminal region	272943.RSP_0692	1.4e-278	964.9	Rhodobacter
JGMEKMIB_00794	hyuB	3.5.2.14,3.5.2.9	COG0146	EQ	Hydantoinase B/oxoprolinase	272943.RSP_0691	1.8e-75	288.5	Rhodobacter
JGMEKMIB_00795			COG0665	C	FAD dependent oxidoreductase	272943.RSP_0690	0	1343.9	Rhodobacter
JGMEKMIB_00796			COG3450	S	Protein of unknown function (DUF861)	272943.RSP_0689	8.8e-22	108.6	Rhodobacter
JGMEKMIB_00797			COG1638	G	Bacterial extracellular solute-binding protein, family 7	272943.RSP_0688	2.3e-254	884.4	Rhodobacter
JGMEKMIB_00798			COG3090	G	Tripartite ATP-independent periplasmic transporters, DctQ component	272943.RSP_0687	1.1e-130	472.6	Rhodobacter
JGMEKMIB_00799			COG1593	G	Tripartite ATP-independent periplasmic transporter, DctM component	272943.RSP_0686	3.7e-57	227.3	Rhodobacter
JGMEKMIB_00801	murA	2.5.1.7	COG0766	M	Cell wall formation. Adds enolpyruvyl to UDP-N- acetylglucosamine	272943.RSP_0685	2.8e-185	654.4	Rhodobacter
JGMEKMIB_00802	MA20_21100			S	Protein of unknown function (DUF2948)	272943.RSP_0684	2.3e-137	495	Rhodobacter
JGMEKMIB_00803	hisD	1.1.1.23,1.1.1.308	COG0141	E	Catalyzes the sequential NAD-dependent oxidations of L- histidinol to L-histidinaldehyde and then to L-histidine	272943.RSP_0683	3e-69	267.7	Rhodobacter
JGMEKMIB_00804	MA20_21090		COG5328	S	Uncharacterised protein family (UPF0262)	272943.RSP_0682	1.1e-169	602.4	Rhodobacter
JGMEKMIB_00805	MA20_21085	1.20.4.1,3.1.3.48	COG0394	T	low molecular weight	1443111.JASG01000004_gene1778	2.4e-33	149.1	Alphaproteobacteria
JGMEKMIB_00806			COG3631	S	SnoaL-like polyketide cyclase	272943.RSP_0681	3.3e-104	384.4	Alphaproteobacteria
JGMEKMIB_00807			COG0454	K	COG0454 Histone acetyltransferase HPA2 and related acetyltransferases	272943.RSP_0680	3.6e-196	690.6	Rhodobacter
JGMEKMIB_00808	nthA		COG0388	S	Carbon-nitrogen hydrolase	272943.RSP_0679	4.7e-174	617.1	Rhodobacter
JGMEKMIB_00809	infA		COG0361	J	One of the essential components for the initiation of protein synthesis. Stabilizes the binding of IF-2 and IF-3 on the 30S subunit to which N-formylmethionyl-tRNA(fMet) subsequently binds. Helps modulate mRNA selection, yielding the 30S pre- initiation complex (PIC). Upon addition of the 50S ribosomal subunit IF-1, IF-2 and IF-3 are released leaving the mature 70S translation initation complex	981384.AEYW01000012_gene1064	2.1e-13	82	Ruegeria
JGMEKMIB_00810	maf	2.1.1.190	COG0424	D	TIGRFAM maf protein	272943.RSP_6125	1.4e-136	492.3	Alphaproteobacteria
JGMEKMIB_00811	rng	3.1.26.12	COG1530	J	Ribonuclease E/G family	272943.RSP_0678	0	1536.5	Alphaproteobacteria
JGMEKMIB_00812	yacG	2.7.1.24	COG3024	S	Inhibits all the catalytic activities of DNA gyrase by preventing its interaction with DNA. Acts by binding directly to the C-terminal domain of GyrB, which probably disrupts DNA binding by the gyrase	272943.RSP_0677	4.8e-163	580.5	Rhodobacter
JGMEKMIB_00814		3.6.4.12	COG0210	L	TIGRFAM ATP-dependent DNA helicase, RecQ family	272943.RSP_0676	1.7e-153	548.5	Rhodobacter
JGMEKMIB_00815			COG5485	S	Ester cyclase	272943.RSP_0675	5e-145	520.4	Rhodobacter
JGMEKMIB_00816	acrE		COG0845	M	Barrel-sandwich domain of CusB or HlyD membrane-fusion	272943.RSP_0674	1.6e-197	695.3	Rhodobacter
JGMEKMIB_00817	acrF		COG0841	V	Belongs to the resistance-nodulation-cell division (RND) (TC 2.A.6) family	272943.RSP_0673	2.1e-64	251.5	Rhodobacter
JGMEKMIB_00818			COG0745	K	TIGRFAM phosphate regulon transcriptional regulatory protein PhoB	272943.RSP_0672	5.2e-122	443.7	Rhodobacter
JGMEKMIB_00819			COG0642	T	HAMP domain	272943.RSP_0671	4.9e-76	290.4	Rhodobacter
JGMEKMIB_00820	msbA9		COG1132	V	ABC transporter transmembrane region	272943.RSP_0670	2.2e-147	528.9	Rhodobacter
JGMEKMIB_00821			COG1595	K	Belongs to the sigma-70 factor family. ECF subfamily	272943.RSP_0669	1.3e-161	576.2	Rhodobacter
JGMEKMIB_00822			COG2128	S	Antioxidant protein with alkyl hydroperoxidase activity. Required for the reduction of the AhpC active site cysteine residues and for the regeneration of the AhpC enzyme activity	272943.RSP_0668	9.4e-87	326.2	Rhodobacter
JGMEKMIB_00823			COG1396	K	Cro/C1-type HTH DNA-binding domain	272943.RSP_0667	1.1e-136	492.7	Rhodobacter
JGMEKMIB_00824			COG0582	L	Phage integrase family	272943.RSP_0666	8.3e-224	782.7	Rhodobacter
JGMEKMIB_00826	recD2	2.7.7.7,3.1.11.5,6.5.1.2	COG0272	L	COG0507 ATP-dependent exoDNAse (exonuclease V) alpha subunit - helicase superfamily I member	272943.RSP_0665	0	1228.8	Rhodobacter
JGMEKMIB_00827		2.7.7.49	COG3344	L	Reverse transcriptase (RNA-dependent DNA polymerase)	272943.RSP_0664	1.6e-106	392.1	Alphaproteobacteria
JGMEKMIB_00828			COG0419	L	Protein of unknown function (DUF3732)	272943.RSP_0663	0	1105.1	Rhodobacter
JGMEKMIB_00829						272943.RSP_0662	9.7e-52	209.1	Rhodobacter
JGMEKMIB_00830						272943.RSP_0661	3.5e-163	580.9	Rhodobacter
JGMEKMIB_00831			COG0604	C	COG0604 NADPH quinone reductase and related Zn-dependent	272943.RSP_0660	3.6e-126	457.6	Rhodobacter
JGMEKMIB_00832	MA20_01125		COG1917	K	transcriptional regulator	272943.RSP_0659	4.3e-129	467.2	Rhodobacter
JGMEKMIB_00835		3.8.1.3	COG0596	S	Alpha beta hydrolase	272943.RSP_0658	0	1579.3	Rhodobacter
JGMEKMIB_00836			COG1028	IQ	COG1028 Dehydrogenases with different specificities (related to short-chain alcohol dehydrogenases)	272943.RSP_0657	9.5e-152	542.7	Rhodobacter
JGMEKMIB_00837			COG1073	S	COG1073 Hydrolases of the alpha beta superfamily	272943.RSP_0656	0	1086.2	Rhodobacter
JGMEKMIB_00838			COG4626	S	Phage Terminase	272943.RSP_0655	9.1e-133	479.6	Rhodobacter
JGMEKMIB_00840				S	IMG reference gene	272943.RSP_0654	8.2e-146	523.1	Rhodobacter
JGMEKMIB_00841						272943.RSP_0653	9e-245	852.4	Rhodobacter
JGMEKMIB_00842						272943.RSP_0652	5.7e-191	673.3	Rhodobacter
JGMEKMIB_00844						272943.RSP_0651	1.9e-144	518.5	Rhodobacter
JGMEKMIB_00847			COG3750	S	protein conserved in bacteria (DUF2312)	272943.RSP_0650	1.4e-80	305.4	Rhodobacter
JGMEKMIB_00848			COG1475	K	PFAM ParB-like nuclease domain	272943.RSP_0649	2.1e-135	488.4	Rhodobacter
JGMEKMIB_00849			COG0582	L	Belongs to the 'phage' integrase family	272943.RSP_0648	4.1e-99	367.5	Rhodobacter
JGMEKMIB_00851		3.1.3.3,3.1.3.73	COG0406	G	PFAM Phosphoglycerate mutase	272943.RSP_0647	5.9e-138	496.9	Rhodobacter
JGMEKMIB_00852	cobU	2.4.2.21,2.7.1.156,2.7.7.62	COG2087	H	Catalyzes ATP-dependent phosphorylation of adenosylcobinamide and addition of GMP to adenosylcobinamide phosphate	272943.RSP_0646	3.3e-172	610.9	Rhodobacter
JGMEKMIB_00853	rpoH2		COG0568	K	RNA polymerase, sigma 32 subunit, RpoH	272943.RSP_0645	6.6e-114	416.8	Rhodobacter
JGMEKMIB_00854	phuW		COG3016	S	Haem-binding uptake, Tiki superfamily, ChaN	272943.RSP_0644	2e-108	398.7	Rhodobacter
JGMEKMIB_00855	coaBC	4.1.1.36,6.3.2.5	COG0452	H	Catalyzes two steps in the biosynthesis of coenzyme A. In the first step cysteine is conjugated to 4'-phosphopantothenate to form 4-phosphopantothenoylcysteine, in the latter compound is decarboxylated to form 4'-phosphopantotheine	272943.RSP_0643	5.2e-268	929.9	Alphaproteobacteria
JGMEKMIB_00856	dut	3.6.1.23,4.1.1.36,6.3.2.5	COG0756	F	This enzyme is involved in nucleotide metabolism it produces dUMP, the immediate precursor of thymidine nucleotides and it decreases the intracellular concentration of dUTP so that uracil cannot be incorporated into DNA	272943.RSP_0642	5.6e-172	610.1	Rhodobacter
JGMEKMIB_00857	moeB	2.7.7.80,2.8.1.11	COG0476	H	MoeZ MoeB domain	272943.RSP_0641	3.8e-116	424.1	Rhodobacter
JGMEKMIB_00858	dcp	3.4.15.5,3.4.24.70	COG0339	E	PFAM peptidase M3A and M3B, thimet oligopeptidase F	272943.RSP_0640	0	1296.2	Rhodobacter
JGMEKMIB_00859	blc		COG3040	M	COG3040 Bacterial lipocalin	272943.RSP_0639	0	1109.7	Rhodobacter
JGMEKMIB_00860	betC	3.1.6.6	COG3119	P	PFAM sulfatase	272943.RSP_0638	5.8e-244	849.7	Rhodobacter
JGMEKMIB_00861			COG0657	I	PFAM Alpha beta hydrolase	272943.RSP_0637	2.7e-129	468	Alphaproteobacteria
JGMEKMIB_00862	cspA		COG1278	K	PFAM Cold-shock	272943.RSP_0636	7.6e-208	729.6	Alphaproteobacteria
JGMEKMIB_00863	phnA		COG2824	P	Alkylphosphonate utilization operon protein PhnA	272943.RSP_0635	5.2e-87	327	Alphaproteobacteria
JGMEKMIB_00864				S	Protein of unknown function (DUF3309)	272943.RSP_0634	5.2e-224	783.5	Alphaproteobacteria
JGMEKMIB_00865				P	Protein of unknown function (DUF2892)	272943.RSP_0633	7.5e-228	796.2	Rhodobacter
JGMEKMIB_00867	yjjK	3.6.3.25	COG0488	S	PFAM ABC transporter	272943.RSP_6122	1.2e-80	305.8	Rhodobacter
JGMEKMIB_00868	nadD	2.7.7.18,3.6.1.55	COG1057	F	Catalyzes the reversible adenylation of nicotinate mononucleotide (NaMN) to nicotinic acid adenine dinucleotide (NaAD)	272943.RSP_0632	2.1e-233	814.7	Rhodobacter
JGMEKMIB_00869	osmC		COG1764	O	redox protein regulator of disulfide bond formation	272943.RSP_0631	2.2e-84	318.2	Rhodobacter
JGMEKMIB_00870	lysS	6.1.1.6	COG1384	J	Belongs to the class-I aminoacyl-tRNA synthetase family	272943.RSP_0630	2.4e-71	274.6	Rhodobacter
JGMEKMIB_00871			COG3793	P	Tellurite resistance protein TerB	272943.RSP_0629	1e-69	269.2	Rhodobacter
JGMEKMIB_00872	dacB	3.4.16.4	COG2027	M	D-Ala-D-Ala carboxypeptidase 3 (S13) family	272943.RSP_0628	1e-107	396	Rhodobacter
JGMEKMIB_00873	MA20_19930		COG0748	P	pyridoxamine 5'-phosphate	272943.RSP_0627	8.1e-165	586.3	Rhodobacter
JGMEKMIB_00874	sulP		COG0659	P	Sulfate permease family	272943.RSP_0626	6.9e-33	146	Rhodobacter
JGMEKMIB_00875	acsA	6.2.1.1	COG0365	F	Catalyzes the conversion of acetate into acetyl-CoA (AcCoA), an essential intermediate at the junction of anabolic and catabolic pathways. AcsA undergoes a two-step reaction. In the first half reaction, AcsA combines acetate with ATP to form acetyl-adenylate (AcAMP) intermediate. In the second half reaction, it can then transfer the acetyl group from AcAMP to the sulfhydryl group of CoA, forming …	272943.RSP_0625	1.8e-90	338.6	Rhodobacter
JGMEKMIB_00876	adk	2.7.4.3	COG0563	F	Catalyzes the reversible transfer of the terminal phosphate group between ATP and AMP. Plays an important role in cellular energy homeostasis and in adenine nucleotide metabolism	272943.RSP_0624	2.2e-185	654.8	Rhodobacter
JGMEKMIB_00877			COG4327	S	membrane	272943.RSP_0623	4.6e-30	136.3	Rhodobacter
JGMEKMIB_00878	actP		COG4147	S	Belongs to the sodium solute symporter (SSF) (TC 2.A.21) family	272943.RSP_0621	0	3325	Rhodobacter
JGMEKMIB_00879			COG2905	T	Putative nucleotidyltransferase substrate binding domain	272943.RSP_0619	4.5e-59	233.8	Alphaproteobacteria
JGMEKMIB_00880						1188256.BASI01000002_gene2977	8e-96	357.5	Rhodovulum
JGMEKMIB_00881			COG0745	T	PFAM response regulator receiver	272942.RCAP_rcc02895	0	1583.2	Alphaproteobacteria
JGMEKMIB_00882	polC	2.7.7.7	COG2176	LT	DNA polymerase III	272942.RCAP_rcc02896	2e-113	415.2	Rhodobacter
JGMEKMIB_00883	truA	5.4.99.12	COG0101	J	Formation of pseudouridine at positions 38, 39 and 40 in the anticodon stem and loop of transfer RNAs	272942.RCAP_rcc02897	1.2e-149	536.2	Rhodobacter
JGMEKMIB_00884	ycjX		COG3106	S	YcjX-like family, DUF463	272942.RCAP_rcc02898	3.8e-262	910.6	Rhodobacter
JGMEKMIB_00885	ycjF		COG3768	S	Domain of unknown function (DUF697)	272943.RSP_0607	2.1e-157	561.6	Alphaproteobacteria
JGMEKMIB_00886	ileS	6.1.1.5	COG0060	J	amino acids such as valine, to avoid such errors it has two additional distinct tRNA(Ile)-dependent editing activities. One activity is designated as 'pretransfer' editing and involves the hydrolysis of activated Val-AMP. The other activity is designated 'posttransfer' editing and involves deacylation of mischarged Val-tRNA(Ile)	272943.RSP_0606	2.1e-82	311.6	Alphaproteobacteria
JGMEKMIB_00887			COG4338	S	Protein of unknown function (DUF3253)	1288298.rosmuc_02763	4.7e-44	183.7	Roseovarius
JGMEKMIB_00888	ogt	2.1.1.63	COG0350	L	Involved in the cellular defense against the biological effects of O6-methylguanine (O6-MeG) and O4-methylthymine (O4-MeT) in DNA. Repairs the methylated nucleobase in DNA by stoichiometrically transferring the methyl group to a cysteine residue in the enzyme. This is a suicide reaction the enzyme is irreversibly inactivated	34007.IT40_00860	5e-100	370.5	Paracoccus
JGMEKMIB_00889			COG0697	EG	EamA-like transporter family	391616.OA238_c29360	1.6e-17	94.7	Alphaproteobacteria
JGMEKMIB_00890	pcs	2.7.8.24,2.7.8.8	COG1183	I	Condenses choline with CDP-diglyceride to produce phosphatidylcholine and CMP	1082933.MEA186_16882	1.8e-99	370.2	Alphaproteobacteria
JGMEKMIB_00892	xerC		COG4974	D	Belongs to the 'phage' integrase family. XerC subfamily	1230476.C207_03291	1.8e-241	842	Bradyrhizobiaceae
JGMEKMIB_00893	tal	2.2.1.2	COG0176	F	Transaldolase is important for the balance of metabolites in the pentose-phosphate pathway	1211777.BN77_p2160009	5.1e-42	177.6	Alphaproteobacteria
JGMEKMIB_00894	priA		COG1198	L	Involved in the restart of stalled replication forks. Recognizes and binds the arrested nascent DNA chain at stalled replication forks. It can open the DNA duplex, via its helicase activity, and promote assembly of the primosome and loading of the major replicative helicase DnaB onto DNA	1230476.C207_03292	1.2e-128	466.8	Bradyrhizobiaceae
JGMEKMIB_00895	msrA	1.8.4.11	COG0225	C	Has an important function as a repair enzyme for proteins that have been inactivated by oxidation. Catalyzes the reversible oxidation-reduction of methionine sulfoxide in proteins to methionine	272943.RSP_0615	4.8e-152	543.9	Alphaproteobacteria
JGMEKMIB_00896	prmA		COG2264	J	Ribosomal protein L11 methyltransferase	272943.RSP_0616	5e-131	473.8	Alphaproteobacteria
JGMEKMIB_00897			COG5457	S	Domain of unknown function (DUF1127)	861208.AGROH133_14436	2.5e-134	485	Rhizobiaceae
JGMEKMIB_00898	ruvC	3.1.22.4	COG0817	L	Nuclease that resolves Holliday junction intermediates in genetic recombination. Cleaves the cruciform structure in supercoiled DNA by nicking to strands with the same polarity at sites symmetrically opposed at the junction in the homologous arms and leaves a 5'-terminal phosphate and a 3'-terminal hydroxyl group	272943.RSP_2039	3.4e-127	461.1	Alphaproteobacteria
JGMEKMIB_00899	ruvA	3.6.4.12	COG0632	L	The RuvA-RuvB complex in the presence of ATP renatures cruciform structure in supercoiled DNA with palindromic sequence, indicating that it may promote strand exchange reactions in homologous recombination. RuvAB is a helicase that mediates the Holliday junction migration by localized denaturation and reannealing. RuvA stimulates, in the presence of DNA, the weak ATPase activity of RuvB	1305735.JAFT01000005_gene1304	2.4e-114	418.7	Alphaproteobacteria
JGMEKMIB_00900	htpX		COG0501	O	Belongs to the peptidase M48B family	272943.RSP_1650	9.6e-33	146.4	Rhodobacter
JGMEKMIB_00901	ruvB	3.6.4.12	COG2255	L	The RuvA-RuvB complex in the presence of ATP renatures cruciform structure in supercoiled DNA with palindromic sequence, indicating that it may promote strand exchange reactions in homologous recombination. RuvAB is a helicase that mediates the Holliday junction migration by localized denaturation and reannealing	272943.RSP_2073	5.6e-98	363.6	Rhodobacter
JGMEKMIB_00902	emrE		COG2076	P	Small Multidrug Resistance protein	272943.RSP_3776	3.3e-107	394.4	Rhodobacter
JGMEKMIB_00903						1185766.DL1_03200	2.5e-09	68.2	Alphaproteobacteria
JGMEKMIB_00904	tmk	2.7.4.9	COG0125	F	Phosphorylation of dTMP to form dTDP in both de novo and salvage pathways of dTTP synthesis	272943.RSP_6188	3.3e-42	177.2	Alphaproteobacteria
JGMEKMIB_00905	dacC	3.4.16.4	COG1686	M	Belongs to the peptidase S11 family	272943.RSP_3610	2.2e-61	241.5	Rhodobacter
JGMEKMIB_00906	bscS		COG3087	D	PFAM Sporulation	272943.RSP_3609	0	1115.5	Rhodobacter
JGMEKMIB_00907			COG0607	P	Rhodanese Homology Domain	1472418.BBJC01000003_gene1384	1.3e-103	383.3	Alphaproteobacteria
JGMEKMIB_00908	nifA		COG3604	K	Nif-specific regulatory protein	272943.RSP_0603	2.1e-105	388.3	Rhodobacter
JGMEKMIB_00909	nifB		COG0535	C	TIGRFAM nitrogenase cofactor biosynthesis protein NifB	272943.RSP_0602	4.1e-98	364	Rhodobacter
JGMEKMIB_00910	iorA	1.2.7.8	COG4231	C	indolepyruvate ferredoxin oxidoreductase activity	272943.RSP_0601	1.3e-154	552.4	Rhodobacter
JGMEKMIB_00911			COG1413	C	LRV FeS4 cluster domain protein	272943.RSP_0600	7.9e-146	523.1	Rhodobacter
JGMEKMIB_00912	fixU		COG5554	Q	PFAM NifZ	272943.RSP_0599	6.8e-207	726.5	Rhodobacter
JGMEKMIB_00913	fixU		COG5554	Q	PFAM NifT FixU	272943.RSP_0598	1.5e-77	295.4	Rhodobacter
JGMEKMIB_00914				S	SIR2-like domain	272943.RSP_0597	6.6e-190	669.8	Rhodobacter
JGMEKMIB_00915	hypE		COG0309	O	COG3293 Transposase and inactivated derivatives	272943.RSP_0596	0	1324.7	Rhodobacter
JGMEKMIB_00917						272943.RSP_0595	2.8e-93	347.8	Alphaproteobacteria
JGMEKMIB_00918						272943.RSP_0594	2.6e-288	997.3	Rhodobacter
JGMEKMIB_00919	metH	2.1.1.13	COG0646	H	Homocysteine S-methyltransferase	272943.RSP_0592	9.5e-172	609.4	Rhodobacter
JGMEKMIB_00920	metH	2.1.1.13	COG1410	H	Vitamin B12 dependent methionine synthase, activation domain	272943.RSP_0591	8e-31	139	Rhodobacter
JGMEKMIB_00921			COG0628	S	permease	272943.RSP_0590	1.2e-48	198.7	Rhodobacter
JGMEKMIB_00922			COG2199	T	GGDEF domain	272943.RSP_6120	6.3e-17	92.4	Rhodobacter
JGMEKMIB_00923			COG0438	M	transferase activity, transferring glycosyl groups	272943.RSP_0589	5.3e-27	126.3	Rhodobacter
JGMEKMIB_00924	bfr	1.16.3.1	COG2193	P	Iron-storage protein, whose ferroxidase center binds Fe(2 ) ions, oxidizes them by dioxygen to Fe(3 ), and participates in the subsequent Fe(3 ) oxide mineral core formation within the central cavity of the protein complex	272943.RSP_0587	0	1090.1	Rhodobacter
JGMEKMIB_00925	rarD		COG2962	S	EamA-like transporter family	272943.RSP_0586	5.8e-103	380.2	Rhodobacter
JGMEKMIB_00926			COG1959	K	transcriptional regulator	272943.RSP_0585	6.8e-69	266.5	Alphaproteobacteria
JGMEKMIB_00927			COG1802	K	FCD	272943.RSP_0584	0	1077.8	Rhodobacter
JGMEKMIB_00928	potA	3.6.3.31	COG3842	P	Part of the ABC transporter complex PotABCD involved in spermidine putrescine import. Responsible for energy coupling to the transport system	272943.RSP_0583	2e-68	265	Rhodobacter
JGMEKMIB_00929	MA20_32195		COG0687	E	COG0687 Spermidine putrescine-binding periplasmic protein	272943.RSP_0582	3e-265	920.6	Rhodobacter
JGMEKMIB_00930			COG1176	P	inner membrane component	272943.RSP_0581	1.8e-84	318.5	Rhodobacter
JGMEKMIB_00931			COG1177	P	ABC-type spermidine putrescine transport system, permease component II	272943.RSP_0580	2.9e-264	917.5	Rhodobacter
JGMEKMIB_00932		5.1.99.3	COG4126	E	Asp/Glu/Hydantoin racemase	272943.RSP_0579	0	1361.7	Rhodobacter
JGMEKMIB_00933	lrgA		COG1380	S	LrgA family	272943.RSP_0578	1.8e-119	435.3	Rhodobacter
JGMEKMIB_00934	lrgB		COG1346	M	LrgB family	272943.RSP_0577	3.2e-46	190.7	Alphaproteobacteria
JGMEKMIB_00935			COG4297	S	protein containing double-stranded beta helix domain	272943.RSP_0576	0	1065.4	Rhodobacter
JGMEKMIB_00936			COG0471	P	PFAM Citrate transporter	272943.RSP_0575	0	1181	Rhodobacter
JGMEKMIB_00937			COG5395	S	Predicted membrane protein (DUF2306)	272943.RSP_0574	9.9e-94	349.4	Alphaproteobacteria
JGMEKMIB_00938			COG5570	S	small protein	272943.RSP_0573	4.2e-65	253.8	Rhodobacter
JGMEKMIB_00939			COG3203	M	Forms passive diffusion pores that allow small molecular weight hydrophilic materials across the outer membrane	272943.RSP_0572	0	1347.8	Rhodobacter
JGMEKMIB_00940			COG0705	S	Rhomboid family	272943.RSP_0571	1.9e-141	508.4	Rhodobacter
JGMEKMIB_00941	ptpA	3.1.3.48	COG0394	T	Low molecular weight phosphatase family	272943.RSP_0570	3.2e-267	927.2	Rhodobacter
JGMEKMIB_00942	gumJ		COG2244	S	PFAM Polysaccharide biosynthesis protein	272943.RSP_0569	8.5e-185	652.9	Rhodobacter
JGMEKMIB_00943			COG2197	KT	Transcriptional regulator, LuxR family	349102.Rsph17025_0499	0	1918.7	Rhodobacter
JGMEKMIB_00944			COG2072	P	Flavoprotein involved in K transport	272943.RSP_6119	3e-37	160.6	Proteobacteria
JGMEKMIB_00945	acoR		COG3284	K	GAF domain	272943.RSP_0567	2.1e-76	291.6	Alphaproteobacteria
JGMEKMIB_00946	acrA		COG0845	M	Barrel-sandwich domain of CusB or HlyD membrane-fusion	272943.RSP_0566	3.7e-143	514.2	Rhodobacter
JGMEKMIB_00947	acrB		COG0841	P	AcrB/AcrD/AcrF family	272943.RSP_0565	5.6e-132	476.9	Rhodobacter
JGMEKMIB_00948			COG1309	K	Bacterial regulatory proteins, tetR family	272943.RSP_0563	1.7e-168	599.4	Rhodobacter
JGMEKMIB_00950			COG1028	IQ	COG1028 Dehydrogenases with different specificities (related to short-chain alcohol dehydrogenases)	272943.RSP_0561	3.3e-118	431	Rhodobacter
JGMEKMIB_00951			COG2207	K	transcriptional regulator, araC family	272943.RSP_0560	0	1386.3	Rhodobacter
JGMEKMIB_00952	ywfM		COG0697	EG	COG0697 Permeases of the drug metabolite transporter (DMT) superfamily	272943.RSP_0559	3.9e-127	460.7	Rhodobacter
JGMEKMIB_00954			COG3831			272943.RSP_0558	3.3e-158	564.3	Rhodobacter
JGMEKMIB_00955				S	Pfam:DUF1311	272943.RSP_0557	5.7e-32	142.9	Rhodobacter
JGMEKMIB_00956	ubiB_2		COG0661	S	ABC1 family	272943.RSP_0556	7.9e-88	329.7	Rhodobacter
JGMEKMIB_00958	mcpB		COG0840	T	methyl-accepting chemotaxis protein	272943.RSP_0555	9.1e-108	396.4	Rhodobacter
JGMEKMIB_00959			COG0745	T	PFAM response regulator receiver	272943.RSP_0554	4.6e-163	580.5	Alphaproteobacteria
JGMEKMIB_00960	dgoA	4.1.2.14,4.1.2.21,4.1.3.42	COG0800	G	PFAM KDPG and KHG aldolase	272943.RSP_0553	1.1e-173	615.9	Rhodobacter
JGMEKMIB_00961	xynX5		COG2304	S	Protein of unknown function (DUF1194)	272943.RSP_0552	6.1e-52	209.9	Rhodobacter
JGMEKMIB_00962			COG2358	S	NMT1-like family	272943.RSP_6118	1.1e-107	396	Rhodobacter
JGMEKMIB_00963			COG4372	S	Transposase	272943.RSP_0551	5.3e-113	413.7	Rhodobacter
JGMEKMIB_00964	MA20_27415		COG0583	K	Transcriptional regulator, LysR family	272943.RSP_0550	4.9e-218	763.5	Rhodobacter
JGMEKMIB_00965	MA20_22895		COG0683	E	Receptor family ligand binding region	272943.RSP_0549	5.3e-128	463.8	Rhodobacter
JGMEKMIB_00966	braF		COG0411	E	ABC transporter	272943.RSP_0548	4.6e-67	260.4	Rhodobacter
JGMEKMIB_00967			COG0410	E	ATPases associated with a variety of cellular activities	272943.RSP_0547	0	1078.5	Rhodobacter
JGMEKMIB_00968			COG0559	E	Belongs to the binding-protein-dependent transport system permease family	272943.RSP_0546	3.1e-278	963.8	Rhodobacter
JGMEKMIB_00969			COG4177	P	Belongs to the binding-protein-dependent transport system permease family	272943.RSP_7561	2.2e-30	137.5	Bacteria
JGMEKMIB_00970	betA	1.1.99.1	COG2303	C	GMC oxidoreductase	272943.RSP_0545	5.8e-50	204.5	Rhodobacter
JGMEKMIB_00971	yjbB		COG1283	P	Na phosphate symporter	272943.RSP_0544	1.7e-47	194.9	Rhodobacter
JGMEKMIB_00972	ugpB		COG1653	G	Bacterial extracellular solute-binding protein	272943.RSP_0543	1.4e-33	148.3	Rhodobacter
JGMEKMIB_00973	ugpA		COG1175	P	Binding-protein-dependent transport system inner membrane component	272943.RSP_0542	1.3e-148	532.3	Rhodobacter
JGMEKMIB_00974	ugpE		COG0395	P	probably responsible for the translocation of the substrate across the membrane	349102.Rsph17025_1839	8e-08	62	Alphaproteobacteria
JGMEKMIB_00975	ugpC	3.6.3.20	COG3842	P	Part of the ABC transporter complex UgpABCE involved in sn-glycerol-3-phosphate import. Responsible for energy coupling to the transport system	272943.RSP_3350	1.6e-188	665.2	Alphaproteobacteria
JGMEKMIB_00976	iolB	5.3.1.30	COG3718	G	enzyme involved in inositol metabolism	272943.RSP_3349	6.2e-141	506.9	Alphaproteobacteria
JGMEKMIB_00977	iolE	4.2.1.44	COG1082	G	COG1082 Sugar phosphate isomerases epimerases	272943.RSP_3347	1.3e-196	692.2	Rhodobacter
JGMEKMIB_00978	iolD	3.7.1.22	COG3962	E	Belongs to the TPP enzyme family	272943.RSP_3346	0	1767.7	Rhodobacter
JGMEKMIB_00979	iolG	1.1.1.18,1.1.1.369	COG0673	S	Involved in the oxidation of myo-inositol (MI) to 2- keto-myo-inositol (2KMI or 2-inosose)	272943.RSP_3345	2.6e-187	661.4	Alphaproteobacteria
JGMEKMIB_00980				S	Oxygen tolerance	272943.RSP_3344	1.9e-275	954.5	Alphaproteobacteria
JGMEKMIB_00981			COG0457	S	Tetratricopeptide TPR_2 repeat protein	272943.RSP_3343	3.8e-196	690.6	Alphaproteobacteria
JGMEKMIB_00982			COG2304	S	von Willebrand factor, type A	272943.RSP_3342	2e-88	331.6	Rhodobacter
JGMEKMIB_00983			COG2304	S	von Willebrand factor, type A	272943.RSP_3340	2.2e-157	561.6	Rhodobacter
JGMEKMIB_00984						272943.RSP_3341	1e-75	289.3	Alphaproteobacteria
JGMEKMIB_00985			COG1721	S	conserved protein (some members contain a von Willebrand factor type A (vWA) domain)	272943.RSP_3339	1.8e-122	445.3	Rhodobacter
JGMEKMIB_00986			COG0714	S	associated with various cellular activities	272943.RSP_3338	2.2e-179	634.8	Alphaproteobacteria
JGMEKMIB_00987	hndI		COG1131	V	ABC transporter	272943.RSP_3337	7.1e-247	859.4	Alphaproteobacteria
JGMEKMIB_00988	yadH		COG0842	V	transport, permease protein	272943.RSP_3336	3.6e-149	534.3	Rhodobacter
JGMEKMIB_00989	ggt	2.3.2.2,3.4.19.13	COG0405	E	gamma-glutamyltransferase	272943.RSP_3335	3.8e-148	530.8	Alphaproteobacteria
JGMEKMIB_00990	cbbM	4.1.1.39	COG1850	G	RuBisCO catalyzes two reactions the carboxylation of D- ribulose 1,5-bisphosphate, the primary event in carbon dioxide fixation, as well as the oxidative fragmentation of the pentose substrate. Both reactions occur simultaneously and in competition at the same active site	272943.RSP_3334	3.1e-108	397.9	Rhodobacter
JGMEKMIB_00991	fba	4.1.2.13	COG0191	H	fructose-bisphosphate aldolase, class II, Calvin cycle subtype	272943.RSP_3333	5.5e-48	196.8	Rhodobacter
JGMEKMIB_00992	gap	1.2.1.12	COG0057	C	Belongs to the glyceraldehyde-3-phosphate dehydrogenase family	272943.RSP_3332	5.5e-119	433.7	Alphaproteobacteria
JGMEKMIB_00993	tkt	2.2.1.1	COG0021	H	Catalyzes the transfer of a two-carbon ketol group from a ketose donor to an aldose acceptor, via a covalent intermediate with the cofactor thiamine pyrophosphate	272943.RSP_3331	4e-86	323.9	Alphaproteobacteria
JGMEKMIB_00994	cbbP	2.7.1.19	COG3954	H	PFAM phosphoribulokinase uridine kinase	272943.RSP_3330	0	1102	Rhodobacter
JGMEKMIB_00996	fbp	3.1.3.11	COG0158	F	D-fructose-1,6-bisphosphate 1-phosphohydrolase class 1	272943.RSP_3329	4e-125	454.1	Alphaproteobacteria
JGMEKMIB_00998			COG2010	C	COG2010 Cytochrome c, mono- and diheme variants	272943.RSP_6254	5.7e-22	109.4	Bacteria
JGMEKMIB_00999	copC		COG4454	P	Copper binding proteins, plastocyanin/azurin family	272943.RSP_3328	2.8e-136	491.5	Alphaproteobacteria
JGMEKMIB_01000			COG0824	S	Thioesterase	272943.RSP_3327	6.8e-116	423.3	Alphaproteobacteria
JGMEKMIB_01001		2.6.1.96	COG0161	H	Belongs to the class-III pyridoxal-phosphate-dependent aminotransferase family	272943.RSP_3326	1e-81	309.3	Rhodobacter
JGMEKMIB_01002			COG0683	E	Periplasmic binding protein domain	272943.RSP_3325	2.3e-276	957.6	Rhodobacter
JGMEKMIB_01003			COG3707	K	ANTAR	272943.RSP_3324	2.2e-143	515	Alphaproteobacteria
JGMEKMIB_01004			COG1173	P	Binding-protein-dependent transport system inner membrane component	272943.RSP_3323	0	1225.7	Alphaproteobacteria
JGMEKMIB_01005			COG0601	P	Binding-protein-dependent transport system inner membrane component	272943.RSP_3322	0	1166.4	Rhodobacter
JGMEKMIB_01006			COG0747	E	Bacterial extracellular solute-binding proteins, family 5 Middle	272943.RSP_3321	3.2e-193	681	Rhodobacter
JGMEKMIB_01007		3.5.1.4,3.5.1.49	COG2421	C	Acetamidase/Formamidase family	272943.RSP_3318	0	1943.3	Rhodobacter
JGMEKMIB_01008			COG1123	P	Belongs to the ABC transporter superfamily	272943.RSP_3317	8.7e-116	422.9	Rhodobacter
JGMEKMIB_01009			COG0601	EP	ABC transporter (Permease)	1229204.AMYY01000022_gene1640	5.2e-87	327.4	Alphaproteobacteria
JGMEKMIB_01010			COG1173	P	inner membrane component	272943.RSP_3309	1.1e-136	492.7	Alphaproteobacteria
JGMEKMIB_01011			COG4172	P	ATPase activity	272943.RSP_3308	1.8e-138	498.8	Alphaproteobacteria
JGMEKMIB_01012			COG0747	E	Bacterial extracellular solute-binding proteins, family 5 Middle	272943.RSP_3307	3.3e-42	177.2	Proteobacteria
JGMEKMIB_01013	dap	3.4.11.19	COG1680	V	D-aminopeptidase, domain B	272943.RSP_3306	5.5e-89	333.6	Rhodobacter
JGMEKMIB_01014			COG2271	G	Major Facilitator Superfamily	272943.RSP_3305	1.9e-245	854.7	Rhodobacter
JGMEKMIB_01015						272943.RSP_3303	2.7e-243	847.8	Alphaproteobacteria
JGMEKMIB_01016	degP	3.4.21.107	COG0265	O	Belongs to the peptidase S1C family	272943.RSP_3302	1.6e-58	231.9	Rhodobacter
JGMEKMIB_01017			COG0745	K	transcriptional regulator, winged helix family	272943.RSP_3301	5.6e-80	303.9	Rhodobacter
JGMEKMIB_01018			COG0642	T	HAMP domain	272943.RSP_6253	8.6e-123	446.4	Rhodobacter
JGMEKMIB_01019			COG1196	D	nuclear chromosome segregation	272943.RSP_3299	4e-195	687.2	Alphaproteobacteria
JGMEKMIB_01020	gloA	4.4.1.5	COG0346	E	Lactoylglutathione lyase	272943.RSP_6235	8.6e-154	550.8	Alphaproteobacteria
JGMEKMIB_01021	dppF		COG4608	P	Belongs to the ABC transporter superfamily	272943.RSP_3298	9e-162	576.2	Rhodobacter
JGMEKMIB_01022	dppD		COG0444	P	Belongs to the ABC transporter superfamily	272943.RSP_3297	9.9e-222	775.8	Rhodobacter
JGMEKMIB_01023	dppC		COG1173	EP	ABC-type dipeptide oligopeptide nickel transport systems, permease components	272943.RSP_3296	4.7e-140	503.8	Alphaproteobacteria
JGMEKMIB_01024	dppB		COG0601	P	inner membrane component	272943.RSP_3295	4.1e-127	460.7	Rhodobacter
JGMEKMIB_01025	dppA		COG0747	E	ABC-type dipeptide transport system periplasmic component	272943.RSP_3294	3.8e-154	550.8	Rhodobacter
JGMEKMIB_01026				S	Protein of unknown function (DUF2945)	272943.RSP_3293	1.3e-174	619	Rhodobacter
JGMEKMIB_01027	mltB		COG2951	M	Transglycosylase SLT domain	272943.RSP_3292	2.5e-305	1053.9	Rhodobacter
JGMEKMIB_01028			COG4101	G	PFAM Cupin 2 conserved barrel domain protein	272943.RSP_3291	3.7e-291	1006.9	Alphaproteobacteria
JGMEKMIB_01029	kamA	5.4.3.2	COG1509	H	Radical SAM superfamily	272943.RSP_3290	3.6e-246	857.1	Rhodobacter
JGMEKMIB_01030	cobB		COG0846	K	NAD-dependent lysine deacetylase and desuccinylase that specifically removes acetyl and succinyl groups on target proteins. Modulates the activities of several proteins which are inactive in their acylated form	272943.RSP_3289	7.6e-163	579.7	Rhodobacter
JGMEKMIB_01031			COG3920	T	Histidine kinase	272943.RSP_3288	1.1e-153	549.3	Rhodobacter
JGMEKMIB_01032	bfrA		COG4771	P	Outer membrane receptor for ferrienterochelin and colicins	272943.RSP_3287	1.1e-187	662.5	Rhodobacter
JGMEKMIB_01033	yclP	3.6.3.34	COG4604	P	ATPases associated with a variety of cellular activities	272943.RSP_3286	1.2e-154	552.4	Alphaproteobacteria
JGMEKMIB_01034	fatC		COG4605	P	FecCD transport family	272943.RSP_3285	6e-171	606.7	Alphaproteobacteria
JGMEKMIB_01035			COG4606	P	FecCD transport family	272943.RSP_3284	0	1184.5	Alphaproteobacteria
JGMEKMIB_01036			COG2205	T	PhoQ Sensor	272943.RSP_3283	1.3e-182	645.6	Alphaproteobacteria
JGMEKMIB_01038	bluB	1.13.11.79,2.4.2.21	COG0778	H	Nitroreductase family	272943.RSP_3282	2.7e-208	731.1	Alphaproteobacteria
JGMEKMIB_01039			COG0420	L	COG0420 DNA repair exonuclease	272943.RSP_3281	6.6e-102	376.7	Alphaproteobacteria
JGMEKMIB_01040			COG0419	L	AAA domain	272943.RSP_3280	2e-161	575.1	Alphaproteobacteria
JGMEKMIB_01042	piuB		COG3182	S	iron-regulated membrane protein	272943.RSP_3278	5e-171	607.1	Alphaproteobacteria
JGMEKMIB_01044	cydA	1.10.3.14	COG1271	C	Cytochrome bd terminal oxidase subunit I	1446473.JHWH01000024_gene2817	2.2e-12	78.6	Alphaproteobacteria
JGMEKMIB_01045	cydB	1.10.3.14	COG1294	C	Cytochrome bd terminal oxidase subunit II	272943.RSP_3276	3.5e-149	534.3	Alphaproteobacteria
JGMEKMIB_01046	cbiO		COG1122	P	with a very low affinity. Presumably responsible for energy coupling to the transport system	272943.RSP_3275	8.6e-176	622.9	Rhodobacter
JGMEKMIB_01047	cbiQ		COG0619	P	COG0619 ABC-type cobalt transport system, permease component CbiQ and related transporters	272943.RSP_3274	5.4e-167	593.6	Alphaproteobacteria
JGMEKMIB_01048						272943.RSP_3273	3.9e-131	474.2	Alphaproteobacteria
JGMEKMIB_01049			COG0310	P	COG0310 ABC-type Co2 transport system, permease component	272943.RSP_3272	0	1136.3	Alphaproteobacteria
JGMEKMIB_01050			COG5266	P	ABC-type Co2 transport system, periplasmic component	272943.RSP_3271	1e-270	938.7	Rhodobacter
JGMEKMIB_01051		1.17.1.4	COG1529	C	Aldehyde oxidase and xanthine dehydrogenase, molybdopterin binding	272943.RSP_3270	5.2e-198	696.8	Rhodobacter
JGMEKMIB_01052		1.17.1.4	COG1319	C	Aerobic-type carbon monoxide dehydrogenase, middle subunit CoxM	272943.RSP_3269	4.7e-185	653.7	Rhodobacter
JGMEKMIB_01053		1.2.5.3,1.3.99.16	COG2080	C	aerobic-type carbon monoxide dehydrogenase, small subunit CoxS	272943.RSP_3268	0	1265.8	Rhodobacter
JGMEKMIB_01054			COG4977	K	helix_turn_helix, arabinose operon control protein	272943.RSP_3267	3.6e-102	377.5	Rhodobacter
JGMEKMIB_01055			COG2207	K	AraC-type transcriptional regulator N-terminus	272943.RSP_3266	2.5e-186	657.9	Rhodobacter
JGMEKMIB_01056	iolS_2		COG0667	C	Aldo/keto reductase family	272943.RSP_3264	3.4e-76	290.8	Alphaproteobacteria
JGMEKMIB_01057	yegD		COG0443	O	Hsp70 protein	272943.RSP_3263	1.8e-87	328.6	Rhodobacter
JGMEKMIB_01058	soxF	1.8.2.1,1.8.2.3,1.8.5.4	COG0446	C	Pyridine nucleotide-disulphide oxidoreductase	272943.RSP_3262	1.1e-77	295.8	Alphaproteobacteria
JGMEKMIB_01059	rnfH		COG2914	S	RnfH family Ubiquitin	272943.RSP_3261	1.1e-264	918.7	Rhodobacter
JGMEKMIB_01060	rnfE		COG4660	C	Part of a membrane complex involved in electron transport. Required for nitrogen fixation. Transfers electrons to nitrogenase	272943.RSP_3260	3.8e-201	707.2	Rhodobacter
JGMEKMIB_01061	rnfG		COG4659	C	Part of a membrane complex involved in electron transport. Required for nitrogen fixation. Transfers electrons to nitrogenase	272943.RSP_3259	5.8e-106	390.2	Rhodobacter
JGMEKMIB_01062	rnfD	1.6.5.8	COG4658	C	Part of a membrane complex involved in electron transport. Required for nitrogen fixation. Transfers electrons to nitrogenase	272943.RSP_3258	8.8e-159	566.2	Rhodobacter
JGMEKMIB_01063	rnfC		COG4656	C	Belongs to the 4Fe4S bacterial-type ferredoxin family. RnfC subfamily	272943.RSP_3257	1.8e-162	578.6	Rhodobacter
JGMEKMIB_01064	rnfB		COG2878	C	Part of a membrane complex involved in electron transport. Required for nitrogen fixation. Transfers electrons to nitrogenase	272943.RSP_3255	0	1076.6	Rhodobacter
JGMEKMIB_01065	rnfA		COG4657	C	Part of a membrane complex involved in electron transport. Required for nitrogen fixation. Transfers electrons to nitrogenase	272943.RSP_3253	1.5e-188	665.2	Rhodobacter
JGMEKMIB_01066	fprA1	1.6.3.4	COG0426	C	Flavodoxin	272943.RSP_3252	0	1112.1	Rhodobacter
JGMEKMIB_01067		1.18.1.3	COG0633	C	2Fe-2S iron-sulfur cluster binding domain	272943.RSP_3251	9e-162	576.2	Alphaproteobacteria
JGMEKMIB_01068	fdxN		COG1145	C	4Fe-4S binding domain	272943.RSP_3250	6.3e-135	486.9	Rhodobacter
JGMEKMIB_01069	rseC		COG3086	T	Positive regulator of sigma(E), RseC/MucC	272943.RSP_3249	2.4e-303	1047.3	Alphaproteobacteria
JGMEKMIB_01070	rnfF	2.7.1.180	COG1477	H	Flavin transferase that catalyzes the transfer of the FMN moiety of FAD and its covalent binding to the hydroxyl group of a threonine residue in a target flavoprotein	272943.RSP_3248	1.3e-287	995	Alphaproteobacteria
JGMEKMIB_01071	mdoD		COG3131	P	Involved in the biosynthesis of osmoregulated periplasmic glucans (OPGs)	272943.RSP_3246	8.4e-290	1002.3	Rhodobacter
JGMEKMIB_01072						272943.RSP_3245	4.1e-220	770.4	Alphaproteobacteria
JGMEKMIB_01073	cbiM		COG0310	P	Cobalt uptake substrate-specific transmembrane region	1101189.AQUO01000002_gene413	1.7e-07	62.8	Paracoccus
JGMEKMIB_01074	cobB	6.3.5.11,6.3.5.9	COG1797	H	Catalyzes the ATP-dependent amidation of the two carboxylate groups at positions a and c of hydrogenobyrinate, using either L-glutamine or ammonia as the nitrogen source	272943.RSP_3242	1.2e-266	925.2	Rhodobacter
JGMEKMIB_01075	atoB	2.3.1.9	COG0183	I	Thiolase, C-terminal domain	272943.RSP_3241	1.8e-119	435.3	Rhodobacter
JGMEKMIB_01076			COG1028	C	KR domain	272943.RSP_3240	1.1e-245	855.5	Rhodobacter
JGMEKMIB_01077	acdA	1.3.8.1,1.3.99.12	COG1960	C	Acyl-CoA dehydrogenase, C-terminal domain	272943.RSP_3238	2.4e-81	309.7	Bacteria
JGMEKMIB_01078	mcr	5.1.99.4	COG1804	C	CoA-transferase family III	272943.RSP_3237	2.3e-66	258.1	Alphaproteobacteria
JGMEKMIB_01079			COG1305	E	PFAM transglutaminase domain protein	272943.RSP_3236	7.6e-152	543.1	Alphaproteobacteria
JGMEKMIB_01080	fur		COG0735	K	Ferric uptake regulator family	272943.RSP_3235	1.9e-150	538.5	Alphaproteobacteria
JGMEKMIB_01081	fabA	4.2.1.59,5.3.3.14	COG0764	I	Necessary for the introduction of cis unsaturation into fatty acids. Catalyzes the dehydration of (3R)-3-hydroxydecanoyl- ACP to E-(2)-decenoyl-ACP and then its isomerization to Z-(3)- decenoyl-ACP. Can catalyze the dehydratase reaction for beta- hydroxyacyl-ACPs with saturated chain lengths up to 16 0, being most active on intermediate chain length	272943.RSP_3233	4.3e-161	573.9	Alphaproteobacteria
JGMEKMIB_01082	fabB	2.3.1.41	COG0304	H	Belongs to the beta-ketoacyl-ACP synthases family	272943.RSP_3232	2.6e-183	647.9	Rhodobacter
JGMEKMIB_01083	fabI	1.3.1.10,1.3.1.9	COG0623	I	Enoyl-(Acyl carrier protein) reductase	272943.RSP_3231	0	1070.1	Alphaproteobacteria
JGMEKMIB_01084			COG3607	S	Glyoxalase-like domain	272943.RSP_3230	2.5e-24	117.5	Alphaproteobacteria
JGMEKMIB_01085			COG1953	FH	PFAM Permease for cytosine purines, uracil, thiamine, allantoin	272943.RSP_3228	7.5e-70	269.6	Alphaproteobacteria
JGMEKMIB_01086	MA20_43555		COG0730	S	membrane transporter protein	272943.RSP_3227	8.7e-195	686	Rhodobacter
JGMEKMIB_01087		1.1.1.31	COG2084	I	NAD-binding of NADP-dependent 3-hydroxyisobutyrate dehydrogenase	272943.RSP_3226	1.6e-128	465.3	Rhodobacter
JGMEKMIB_01088	menG	4.1.3.17	COG0684	H	Methyltransferase	272943.RSP_3225	1.1e-297	1028.5	Proteobacteria
JGMEKMIB_01089		3.7.1.20	COG0179	Q	COG0179 2-keto-4-pentenoate hydratase 2-oxohepta-3-ene-1,7-dioic acid hydratase (catechol pathway)	272943.RSP_3223	0	1375.5	Alphaproteobacteria
JGMEKMIB_01090			COG0715	P	ABC transporter (Periplasmic binding protein)	272943.RSP_3222	3.1e-136	491.1	Rhodobacter
JGMEKMIB_01091	MA20_28765		COG1116	P	ABC transporter	272943.RSP_3221	2.5e-156	558.1	Rhodobacter
JGMEKMIB_01092			COG0600	P	ABC-type nitrate sulfonate bicarbonate transport system permease component	272943.RSP_3220	2.3e-157	561.6	Rhodobacter
JGMEKMIB_01093			COG1802	K	Transcriptional regulator, gntR family	272942.RCAP_rcc03068	4.1e-255	887.5	Alphaproteobacteria
JGMEKMIB_01094	iorA	1.3.99.16	COG2080	C	[2Fe-2S] binding domain	272943.RSP_3218	2.3e-130	471.5	Rhodobacter
JGMEKMIB_01095	iorB	1.3.99.16	COG1529	C	Aldehyde oxidase and xanthine dehydrogenase, a/b hammerhead domain	272943.RSP_3216	9.3e-231	805.8	Alphaproteobacteria
JGMEKMIB_01096						272943.RSP_3215	0	1864	Alphaproteobacteria
JGMEKMIB_01097			COG2303	E	GMC oxidoreductase	501479.ACNW01000030_gene1447	2.8e-117	429.1	Alphaproteobacteria
JGMEKMIB_01098	mprF	2.3.2.3	COG0392	S	Uncharacterised conserved protein (DUF2156)	272943.RSP_3212	1.3e-268	931.8	Rhodobacter
JGMEKMIB_01099			COG0845	M	Barrel-sandwich domain of CusB or HlyD membrane-fusion	272943.RSP_3210	8.6e-187	659.4	Rhodobacter
JGMEKMIB_01100			COG0842	V	ABC-2 family transporter protein	272943.RSP_3211	5.7e-114	417.2	Rhodobacter
JGMEKMIB_01101	yhhJ		COG0842	V	ABC-2 family transporter protein	272943.RSP_3209	6.4e-120	436.8	Alphaproteobacteria
JGMEKMIB_01102			COG0730	S	membrane transporter protein	272943.RSP_3208	5.4e-96	357.1	Alphaproteobacteria
JGMEKMIB_01103			COG0583	K	Transcriptional regulator, LysR family	272943.RSP_3207	2.5e-96	358.2	Alphaproteobacteria
JGMEKMIB_01104		2.2.1.6	COG0028	H	PFAM Thiamine pyrophosphate	272943.RSP_6168	2.2e-142	511.5	Alphaproteobacteria
JGMEKMIB_01105			COG1116	P	ABC transporter	272943.RSP_3206	0	1406	Alphaproteobacteria
JGMEKMIB_01106			COG0600	P	PFAM binding-protein-dependent transport systems inner membrane component	272943.RSP_3205	2.7e-177	627.9	Alphaproteobacteria
JGMEKMIB_01107			COG0715	P	Function proposed based on presence of conserved amino acid motif, structural feature or limited homology	272943.RSP_3204	3.4e-94	350.9	Alphaproteobacteria
JGMEKMIB_01108			COG0715	P	Function proposed based on presence of conserved amino acid motif, structural feature or limited homology	272943.RSP_3203	5e-190	670.2	Rhodobacter
JGMEKMIB_01109	frdB	1.3.5.1,1.3.5.4	COG0479	C	TIGRFAM succinate dehydrogenase and fumarate reductase iron-sulfur protein	272943.RSP_3202	4.9e-165	587	Rhodobacter
JGMEKMIB_01110	sdhD		COG2142	C	succinate dehydrogenase	272943.RSP_3201	3.9e-187	660.6	Rhodobacter
JGMEKMIB_01111	sdhC		COG2009	C	succinate dehydrogenase	272943.RSP_3200	3.1e-218	764.2	Rhodobacter
JGMEKMIB_01112		1.3.5.4	COG1053	C	Belongs to the FAD-dependent oxidoreductase 2 family. FRD SDH subfamily	272943.RSP_3199	1.3e-161	575.9	Rhodobacter
JGMEKMIB_01113	ttdA	4.2.1.2,4.2.1.32	COG1951	C	COG1951 Tartrate dehydratase alpha subunit Fumarate hydratase class I, N-terminal domain	272943.RSP_3198	2.4e-40	171	Rhodobacter
JGMEKMIB_01114	fumB	4.2.1.2,4.2.1.32	COG1838	C	COG1838 Tartrate dehydratase beta subunit Fumarate hydratase class I, C-terminal domain	272943.RSP_3197	4.4e-124	450.7	Rhodobacter
JGMEKMIB_01115			COG2855	C	membrane	272943.RSP_3196	2.2e-114	418.3	Rhodobacter
JGMEKMIB_01116				S	NIPSNAP	272943.RSP_3195	1.2e-194	685.6	Rhodobacter
JGMEKMIB_01117	actP		COG4147	S	Belongs to the sodium solute symporter (SSF) (TC 2.A.21) family	272943.RSP_3194	2.6e-251	874.4	Rhodobacter
JGMEKMIB_01118			COG3162	S	Protein of unknown function, DUF485	272943.RSP_3193	3.1e-85	321.2	Rhodobacter
JGMEKMIB_01119	yuaD		COG2258	S	MOSC domain	272943.RSP_3192	7.6e-95	353.2	Rhodobacter
JGMEKMIB_01120			COG4329	S	Predicted membrane protein (DUF2243)	272943.RSP_3191	1.3e-243	848.6	Rhodobacter
JGMEKMIB_01121			COG4329	S	Predicted membrane protein (DUF2243)	272943.RSP_3190	3.2e-46	190.7	Rhodobacter
JGMEKMIB_01122		3.1.1.15	COG3386	G	SMP-30/Gluconolaconase/LRE-like region	272943.RSP_3189	6.9e-32	142.5	Rhodobacter
JGMEKMIB_01123						272943.RSP_7594	2.7e-72	278.1	Rhodobacter
JGMEKMIB_01124						272943.RSP_3188	2.8e-199	701	Rhodobacter
JGMEKMIB_01125	degU		COG2197	K	helix_turn_helix, Lux Regulon	272943.RSP_3187	0	1078.5	Rhodobacter
JGMEKMIB_01126			COG4585	T	Histidine kinase	765698.Mesci_0563	1.2e-07	62.8	Alphaproteobacteria
JGMEKMIB_01127		3.1.3.1,3.2.1.11,3.2.1.4	COG2931	Q	Belongs to the glycosyl hydrolase family 6	272943.RSP_3186	8.3e-117	426.4	Rhodobacter
JGMEKMIB_01128			COG3545	S	Serine hydrolase	272943.RSP_3185	2.9e-243	847.4	Rhodobacter
JGMEKMIB_01129		3.1.2.6	COG4529	S	FAD-NAD(P)-binding	272943.RSP_3184	8.4e-202	709.5	Rhodobacter
JGMEKMIB_01130	adcA		COG3443	S	periplasmic or secreted protein	272943.RSP_3183	1.4e-125	455.7	Rhodobacter
JGMEKMIB_01132			COG0628	S	AI-2E family transporter	272943.RSP_3182	5e-199	700.3	Rhodobacter
JGMEKMIB_01133			COG2261	S	PFAM Transglycosylase-associated protein	272943.RSP_3181	9.1e-220	769.2	Rhodobacter
JGMEKMIB_01134			COG4307	S	Protein conserved in bacteria	272943.RSP_3180	1.1e-160	572.4	Alphaproteobacteria
JGMEKMIB_01135	dadA	1.4.5.1	COG0665	C	Oxidative deamination of D-amino acids	272943.RSP_3179	5.1e-75	287	Rhodobacter
JGMEKMIB_01136		2.1.1.222,2.1.1.64	COG3865	S	3-demethylubiquinone-9 3-methyltransferase	272943.RSP_3178	1.2e-96	359	Rhodobacter
JGMEKMIB_01137		2.5.1.18	COG0625	O	Glutathione S-transferase	272943.RSP_3177	1.9e-228	798.1	Rhodobacter
JGMEKMIB_01138		2.5.1.18	COG0625	H	Glutathione S-transferase, C-terminal domain	272943.RSP_3176	1.3e-142	512.3	Rhodobacter
JGMEKMIB_01139			COG1846	K	MarR family	272943.RSP_3175	6.6e-72	276.6	Rhodobacter
JGMEKMIB_01140	mcpB		COG0840	NT	Methyl-accepting chemotaxis protein (MCP) signaling domain	272943.RSP_3174	9.9e-280	968.8	Alphaproteobacteria
JGMEKMIB_01142			COG1937	S	Metal-sensitive transcriptional repressor	272943.RSP_3172	2e-144	518.5	Rhodobacter
JGMEKMIB_01143	czcD		COG1230	P	Cation efflux family	272943.RSP_3171	6.6e-143	513.5	Alphaproteobacteria
JGMEKMIB_01144	exsG		COG3920	T	PAS domain containing protein	272943.RSP_3170	4e-102	377.5	Alphaproteobacteria
JGMEKMIB_01145		1.1.1.14	COG1063	E	alcohol dehydrogenase	272943.RSP_3169	4.7e-131	473.8	Alphaproteobacteria
JGMEKMIB_01146			COG5637	S	Polyketide cyclase / dehydrase and lipid transport	272943.RSP_3168	1.4e-187	662.1	Alphaproteobacteria
JGMEKMIB_01148	tatA		COG1826	U	protein secretion	272943.RSP_3167	7.8e-146	523.1	Alphaproteobacteria
JGMEKMIB_01150		2.7.7.65,4.6.1.1	COG3322	T	CHASE4 domain	272943.RSP_3166	1.7e-148	531.9	Alphaproteobacteria
JGMEKMIB_01151			COG1981	S	Uncharacterised protein family (UPF0093)	272943.RSP_3165	1.3e-131	475.7	Alphaproteobacteria
JGMEKMIB_01152			COG4244	S	Predicted membrane protein (DUF2231)	272943.RSP_3164	9.6e-85	319.3	Rhodobacter
JGMEKMIB_01153	qoxB	1.10.3.12,1.9.3.1	COG1622	C	cytochrome c oxidase subunit II	272943.RSP_3163	0	1370.1	Rhodobacter
JGMEKMIB_01154	coxA	1.9.3.1	COG0843	C	Cytochrome c oxidase is the component of the respiratory chain that catalyzes the reduction of oxygen to water. Subunits 1- 3 form the functional core of the enzyme complex. CO I is the catalytic subunit of the enzyme. Electrons originating in cytochrome c are transferred via the copper A center of subunit 2 and heme A of subunit 1 to the bimetallic center formed by heme A3 and copper B	272943.RSP_3162	1.2e-108	399.1	Alphaproteobacteria
JGMEKMIB_01155						1123257.AUFV01000001_gene1789	1.5e-92	347.1	Xanthomonadales
JGMEKMIB_01156			COG1595	K	Belongs to the sigma-70 factor family. ECF subfamily	272943.RSP_3161	0	1662.5	Rhodobacter
JGMEKMIB_01157			COG5662	K	AntiSigma factor	272943.RSP_3160	9.5e-170	602.8	Rhodobacter
JGMEKMIB_01158	ybhL		COG0670	S	Belongs to the BI1 family	272943.RSP_3159	0	1701.4	Rhodobacter
JGMEKMIB_01159	yba2		COG3416	S	Uncharacterized protein conserved in bacteria (DUF2076)	272943.RSP_3157	7.9e-189	666.4	Rhodobacter
JGMEKMIB_01160				S	Domain of unknown function (DUF4157)	272943.RSP_6166	3.1e-128	464.5	Alphaproteobacteria
JGMEKMIB_01161	phnA		COG2824	P	PhnA Zinc-Ribbon	272943.RSP_6165	2e-155	555.1	Rhodobacter
JGMEKMIB_01162			COG3791	S	Glutathione-dependent formaldehyde-activating enzyme	272943.RSP_3155	3.9e-301	1040	Rhodobacter
JGMEKMIB_01163			COG0745	K	Two component transcriptional regulator, winged helix family	272943.RSP_3154	5.3e-144	516.9	Alphaproteobacteria
JGMEKMIB_01164		2.7.13.3	COG0642	T	Histidine kinase-, DNA gyrase B-, and HSP90-like ATPase	272943.RSP_3153	3.5e-163	580.9	Alphaproteobacteria
JGMEKMIB_01165	dgkA	2.7.1.107	COG0818	M	Recycling of diacylglycerol produced during the turnover of membrane phospholipid	272943.RSP_3152	2.3e-179	634.8	Alphaproteobacteria
JGMEKMIB_01166	eptA	2.7.8.43	COG2194	S	Domain of unknown function (DUF1705)	272943.RSP_3151	1.8e-181	641.7	Alphaproteobacteria
JGMEKMIB_01168	mcpB		COG0840	NT	Four helix bundle sensory module for signal transduction	272943.RSP_3150	4.4e-140	503.8	Rhodobacter
JGMEKMIB_01169				S	Protein of unknown function (DUF2934)	272943.RSP_3149	5.3e-48	196.8	Alphaproteobacteria
JGMEKMIB_01170	ywjA		COG1132	V	ABC-type multidrug transport system ATPase and permease	272943.RSP_3148	4.6e-55	220.3	Alphaproteobacteria
JGMEKMIB_01171	opuD		COG1292	M	Belongs to the BCCT transporter (TC 2.A.15) family	272943.RSP_3147	0	1172.1	Rhodobacter
JGMEKMIB_01172	feuS		COG4607	P	Periplasmic binding protein	272943.RSP_3146	9.1e-186	656	Alphaproteobacteria
JGMEKMIB_01173			COG3553	S	Uncharacterized protein conserved in bacteria (DUF2218)	272943.RSP_3145	2.2e-125	454.9	Alphaproteobacteria
JGMEKMIB_01174	phrB		COG3046	H	Deoxyribodipyrimidine photo-lyase-related protein	272943.RSP_3144	3.5e-164	584.3	Alphaproteobacteria
JGMEKMIB_01175	MA20_09135		COG4301	S	Methyltransferase	272943.RSP_3143	1.8e-59	235	Alphaproteobacteria
JGMEKMIB_01176	egtB	1.14.99.50,2.7.11.1	COG1262	S	DinB superfamily	272943.RSP_3142	3.6e-302	1043.5	Rhodobacter
JGMEKMIB_01177	ilvD	4.2.1.9	COG0129	H	Belongs to the IlvD Edd family	272943.RSP_3141	6.3e-48	196.4	Rhodobacter
JGMEKMIB_01178			COG1376	S	L,D-transpeptidase catalytic domain	272943.RSP_3140	4.5e-103	380.6	Alphaproteobacteria
JGMEKMIB_01179	yliI		COG2133	G	glucose sorbosone	266834.SM_b20139	4.4e-18	97.8	Rhizobiaceae
JGMEKMIB_01180		1.3.1.75	COG0702	GM	NAD(P)H-binding	626887.J057_17370	1.8e-20	104.4	Gammaproteobacteria
JGMEKMIB_01181	ttuD	2.7.1.165	COG2379	C	MOFRL family	272943.RSP_3138	7.3e-155	553.1	Rhodobacter
JGMEKMIB_01182			COG0431	S	NAD(P)H-dependent FMN reductase	272943.RSP_2037	5.9e-96	357.1	Alphaproteobacteria
JGMEKMIB_01183			COG3904	S	periplasmic protein	1449351.RISW2_13790	7.5e-26	124.4	Alphaproteobacteria
JGMEKMIB_01184						1449351.RISW2_13785	2.9e-71	275	Roseivivax
JGMEKMIB_01185	ybjJ		COG0477	EGP	PFAM Major Facilitator Superfamily	1449351.RISW2_13780	2.4e-142	512.3	Roseivivax
JGMEKMIB_01186			COG1349	K	DeoR C terminal sensor domain	272943.RSP_3119	3.9e-107	394	Rhodobacter
JGMEKMIB_01187			COG0318	IQ	AMP-binding enzyme C-terminal domain	272943.RSP_3118	3.9e-270	936.8	Rhodobacter
JGMEKMIB_01188			COG1028	IQ	Enoyl-(Acyl carrier protein) reductase	272943.RSP_3117	4.4e-118	430.6	Alphaproteobacteria
JGMEKMIB_01189			COG1032	C	radical SAM domain protein	272943.RSP_3116	1.8e-202	711.8	Rhodobacter
JGMEKMIB_01190	cysE	2.3.1.30	COG1045	E	Bacterial transferase hexapeptide (six repeats)	272943.RSP_3115	6.8e-40	169.5	Alphaproteobacteria
JGMEKMIB_01191	opuAC		COG2113	E	of ABC-type glycine betaine transport system	272943.RSP_3114	2.8e-207	727.6	Alphaproteobacteria
JGMEKMIB_01192	proW		COG4176	P	PFAM Binding-protein-dependent transport system inner membrane component	272943.RSP_3113	3.9e-240	837	Rhodobacter
JGMEKMIB_01193		3.6.3.32	COG4175	E	PFAM ABC transporter	272943.RSP_3112	3.8e-84	317.4	Rhodobacter
JGMEKMIB_01194	bhuA		COG1629	P	TonB-dependent Receptor Plug Domain	272943.RSP_3111	1.1e-129	469.2	Alphaproteobacteria
JGMEKMIB_01195			COG1846	K	MarR family	272943.RSP_3110	2.5e-126	458	Rhodobacter
JGMEKMIB_01196	acm2		COG3103	T	Bacterial SH3 domain	272943.RSP_3109	2.8e-76	291.2	Alphaproteobacteria
JGMEKMIB_01197			COG0400	S	Phospholipase Carboxylesterase	272943.RSP_3108	1.9e-218	765.4	Rhodobacter
JGMEKMIB_01198	MA20_14615		COG0346	E	glyoxalase bleomycin resistance protein dioxygenase	272943.RSP_3107	1.2e-37	162.2	Rhodobacter
JGMEKMIB_01199			COG0583	K	Transcriptional regulator, LysR family	1217720.ALOX01000098_gene603	5.8e-108	397.5	Rhodospirillales
JGMEKMIB_01200			COG3211	S	phosphatase	272943.RSP_3105	0	1458.4	Proteobacteria
JGMEKMIB_01201	moaA	4.1.99.22	COG2896	H	Catalyzes the cyclization of GTP to (8S)-3',8-cyclo-7,8- dihydroguanosine 5'-triphosphate	272943.RSP_3104	4.1e-228	797	Alphaproteobacteria
JGMEKMIB_01202	moeA	2.10.1.1	COG0303	H	MoeA C-terminal region (domain IV)	272943.RSP_3103	3.4e-112	411	Alphaproteobacteria
JGMEKMIB_01203	dorA	1.7.2.3,1.8.5.3	COG0243	C	Molydopterin dinucleotide binding domain	272943.RSP_3102	1.3e-24	118.2	Bacteria
JGMEKMIB_01204			COG3381	S	Nitrate reductase delta subunit	272943.RSP_3101	0	1410.2	Alphaproteobacteria
JGMEKMIB_01205			COG3005	C	NapC/NirT cytochrome c family, N-terminal region	272943.RSP_3100	1.7e-85	322	Alphaproteobacteria
JGMEKMIB_01206			COG0745	K	Transcriptional regulatory protein, C terminal	272943.RSP_7586	1.1e-92	345.9	Alphaproteobacteria
JGMEKMIB_01207	dorS	2.7.13.3	COG0642	T	Histidine Phosphotransfer domain	272943.RSP_3098	1.5e-103	382.1	Alphaproteobacteria
JGMEKMIB_01208			COG2936	S	X-Pro dipeptidyl-peptidase C-terminal non-catalytic domain	272943.RSP_3097	0	1597.8	Alphaproteobacteria
JGMEKMIB_01209			COG2814	EGP	Major facilitator Superfamily	272943.RSP_3096	1.2e-43	182.2	Alphaproteobacteria
JGMEKMIB_01210			COG0747	E	COG0747 ABC-type dipeptide transport system, periplasmic component	272943.RSP_3095	1.3e-85	322.4	Alphaproteobacteria
JGMEKMIB_01211			COG4608	P	Belongs to the ABC transporter superfamily	272943.RSP_3094	1.7e-137	495.4	Alphaproteobacteria
JGMEKMIB_01212	oppD		COG0444	P	Belongs to the ABC transporter superfamily	272943.RSP_3093	1.7e-120	438.7	Rhodobacter
JGMEKMIB_01213			COG1173	EP	ABC-type dipeptide oligopeptide nickel transport systems, permease components	272943.RSP_3092	3.2e-85	321.2	Rhodobacter
JGMEKMIB_01214			COG0601	P	COG0601 ABC-type dipeptide oligopeptide nickel transport systems, permease components	272943.RSP_3091	4.7e-100	370.5	Alphaproteobacteria
JGMEKMIB_01215			COG1802	K	Transcriptional regulator, gntR family	272943.RSP_3090	1.7e-54	218.4	Rhodobacter
JGMEKMIB_01216			COG5343	S	Anti-sigma-K factor rskA	272943.RSP_3089	4.5e-75	287	Rhodobacter
JGMEKMIB_01217	sigK		COG1595	K	Belongs to the sigma-70 factor family. ECF subfamily	272943.RSP_3088	2e-115	421.8	Rhodobacter
JGMEKMIB_01218			COG2931	Q	Domain of unknown function (DUF4394)	272943.RSP_3086	4.4e-231	807	Rhodobacter
JGMEKMIB_01219			COG1802	K	FCD	272943.RSP_3087	6.4e-58	229.9	Rhodobacter
JGMEKMIB_01220			COG2079	S	MmgE/PrpD family	272943.RSP_3085	0	1070.1	Rhodobacter
JGMEKMIB_01221			COG2079	S	MmgE/PrpD family	272943.RSP_3083	4.7e-246	857.1	Rhodobacter
JGMEKMIB_01222			COG1028	IQ	KR domain	272943.RSP_3082	3.8e-41	174.1	Alphaproteobacteria
JGMEKMIB_01223	yhjN		COG3180	S	Ammonia monooxygenase	272943.RSP_3081	0	1066.6	Alphaproteobacteria
JGMEKMIB_01224			COG2186	K	Transcriptional	272943.RSP_3080	2.8e-307	1060.4	Alphaproteobacteria
JGMEKMIB_01225			COG3090	G	Tripartite ATP-independent periplasmic transporters, DctQ component	272943.RSP_3079	2.7e-152	544.7	Rhodobacter
JGMEKMIB_01226	yiaN		COG1593	G	COG1593 TRAP-type C4-dicarboxylate transport system large permease component	272943.RSP_3078	4.2e-46	190.3	Rhodobacter
JGMEKMIB_01227			COG1638	G	COG1638 TRAP-type C4-dicarboxylate transport system, periplasmic component	272943.RSP_3077	5.3e-297	1026.2	Rhodobacter
JGMEKMIB_01228			COG0388	S	Nitrilase cyanide hydratase	272943.RSP_3076	3.9e-173	614	Alphaproteobacteria
JGMEKMIB_01229	mphE	4.1.2.52,4.1.2.53	COG3836	G	HpcH/HpaI aldolase/citrate lyase family	272943.RSP_3075	1.5e-249	868.2	Alphaproteobacteria
JGMEKMIB_01230		4.1.3.17	COG0684	H	demethylmenaquinone methyltransferase	272943.RSP_3074	0	1203	Rhodobacter
JGMEKMIB_01231	aldH	1.2.1.26,1.2.1.4	COG1012	C	COG1012 NAD-dependent aldehyde dehydrogenases	272943.RSP_3073	2.9e-104	384.4	Rhodobacter
JGMEKMIB_01232	kdgD	4.2.1.41	COG0329	EM	Belongs to the DapA family	272943.RSP_3072	2.8e-254	884	Alphaproteobacteria
JGMEKMIB_01233			COG0627	S	Feruloyl esterase	272943.RSP_3070	1.1e-184	652.5	Rhodobacter
JGMEKMIB_01234			COG1680	V	Beta-lactamase	272943.RSP_3071	8.6e-208	729.6	Rhodobacter
JGMEKMIB_01235	ydhS		COG4529	S	FAD-NAD(P)-binding	272943.RSP_3069	4.3e-95	354	Alphaproteobacteria
JGMEKMIB_01236			COG2197	K	helix_turn_helix, Lux Regulon	272943.RSP_3068	8e-126	456.4	Alphaproteobacteria
JGMEKMIB_01237	fbpC	3.6.3.31	COG3842	P	Part of the ABC transporter complex PotABCD involved in spermidine putrescine import. Responsible for energy coupling to the transport system	272943.RSP_3067	1.9e-218	765	Alphaproteobacteria
JGMEKMIB_01238			COG0687	P	Bacterial extracellular solute-binding protein	272943.RSP_3065	9.4e-198	696	Rhodobacter
JGMEKMIB_01239			COG1176	P	Binding-protein-dependent transport system inner membrane component	272943.RSP_3064	9.5e-133	479.6	Alphaproteobacteria
JGMEKMIB_01240	potC		COG1177	P	Binding-protein-dependent transport system inner membrane component	272943.RSP_3063	4.6e-236	823.5	Alphaproteobacteria
JGMEKMIB_01241			COG1028	IQ	Enoyl-(Acyl carrier protein) reductase	272943.RSP_3062	7.2e-124	449.9	Alphaproteobacteria
JGMEKMIB_01242			COG3039	L	Transposase domain (DUF772)	272943.RSP_3061	6.4e-48	196.4	Bacteria
JGMEKMIB_01243	nnrU		COG4094	S	PFAM NnrUfamily protein	272943.RSP_3060	2.3e-116	424.9	Alphaproteobacteria
JGMEKMIB_01244	ligT	3.1.4.58	COG1514	J	Hydrolyzes RNA 2',3'-cyclic phosphodiester to an RNA 2'- phosphomonoester	272943.RSP_3059	8.6e-195	686	Rhodobacter
JGMEKMIB_01245	acuC		COG0123	BQ	PFAM Histone deacetylase	272943.RSP_3058	1.5e-158	565.5	Rhodobacter
JGMEKMIB_01246	btuE	1.11.1.9	COG0386	O	PFAM Glutathione peroxidase	272943.RSP_3057	1.8e-201	708.4	Rhodobacter
JGMEKMIB_01247			COG0494	L	pfam nudix	272943.RSP_3056	0	1258.8	Rhodobacter
JGMEKMIB_01248			COG5319	S	Protein of unknown function (DUF1178)	272943.RSP_3055	1.9e-80	305.1	Alphaproteobacteria
JGMEKMIB_01249	mtnA	5.3.1.23	COG0182	J	Catalyzes the interconversion of methylthioribose-1- phosphate (MTR-1-P) into methylthioribulose-1-phosphate (MTRu-1- P)	272943.RSP_6161	1.8e-44	184.9	Rhodobacter
JGMEKMIB_01250			COG3223	S	PFAM Phosphate-starvation-inducible E	272943.RSP_3054	1.9e-104	385.2	Alphaproteobacteria
JGMEKMIB_01252		1.4.3.5	COG3871	S	stress protein (general stress protein 26)	272943.RSP_3053	5.7e-169	600.1	Alphaproteobacteria
JGMEKMIB_01253						272943.RSP_3052	9.9e-155	552.7	Alphaproteobacteria
JGMEKMIB_01254				S	Putative Actinobacterial Holin-X, holin superfamily III	272943.RSP_3051	0	1340.5	Alphaproteobacteria
JGMEKMIB_01255	ndiB			S	Protein of unknown function (DUF3618)	272943.RSP_3050	4e-192	677.2	Rhodobacter
JGMEKMIB_01257	mpg	3.2.2.21	COG2094	L	Belongs to the DNA glycosylase MPG family	272943.RSP_3049	9.5e-220	769.2	Rhodobacter
JGMEKMIB_01259	katE	1.11.1.6,3.5.1.124	COG0693	P	serves to protect cells from the toxic effects of hydrogen peroxide	272943.RSP_3048	0	1668.7	Rhodobacter
JGMEKMIB_01260						272943.RSP_3047	1.9e-100	372.1	Rhodobacter
JGMEKMIB_01261	cypC	1.11.2.4,1.14.14.1	COG2124	Q	Cytochrome P450	272943.RSP_3046	6.5e-234	816.2	Rhodobacter
JGMEKMIB_01262	tdh	1.1.1.103	COG1063	C	PFAM Alcohol dehydrogenase	272943.RSP_3045	3.5e-126	457.6	Rhodobacter
JGMEKMIB_01263	kbl	2.3.1.29,2.3.1.37,2.3.1.47	COG0156	H	Catalyzes the cleavage of 2-amino-3-ketobutyrate to glycine and acetyl-CoA	272943.RSP_3044	0	1508.8	Rhodobacter
JGMEKMIB_01264			COG0397	S	Belongs to the UPF0061 (SELO) family	272943.RSP_3036	0	1380.2	Rhodobacter
JGMEKMIB_01266	MA20_43585		COG2814	EGP	Major facilitator Superfamily	272943.RSP_3035	3.6e-222	777.3	Alphaproteobacteria
JGMEKMIB_01267		1.2.1.3,1.2.1.8	COG1012	C	Aldehyde dehydrogenase family	272943.RSP_3034	8.1e-301	1038.9	Alphaproteobacteria
JGMEKMIB_01268			COG1028	IQ	short-chain dehydrogenase	272943.RSP_3033	3.9e-179	634	Rhodobacter
JGMEKMIB_01269		2.7.1.15	COG0524	H	pfkB family carbohydrate kinase	272943.RSP_3032	1.3e-171	609	Rhodobacter
JGMEKMIB_01270			COG1172	G	Belongs to the binding-protein-dependent transport system permease family	272943.RSP_3031	2.2e-154	551.6	Alphaproteobacteria
JGMEKMIB_01271	alsC_1		COG1172	G	Belongs to the binding-protein-dependent transport system permease family	272943.RSP_3030	1.7e-163	582	Alphaproteobacteria
JGMEKMIB_01272	rbsA	3.6.3.17	COG1129	G	ABC transporter	272943.RSP_3029	1.4e-114	419.1	Alphaproteobacteria
JGMEKMIB_01273			COG1879	G	Periplasmic binding protein-like domain	1449350.OCH239_05195	2.3e-69	268.9	Alphaproteobacteria
JGMEKMIB_01274	fucA	4.1.2.17	COG0235	G	PFAM Class II Aldolase	1449350.OCH239_05200	4.2e-53	214.2	Alphaproteobacteria
JGMEKMIB_01275			COG1028	IQ	short-chain dehydrogenase reductase	1449350.OCH239_05205	1.2e-117	429.5	Alphaproteobacteria
JGMEKMIB_01276			COG2188	K	UTRA	1120956.JHZK01000010_gene2738	7e-69	267.3	Rhodobiaceae
JGMEKMIB_01278			COG1430	S	Uncharacterized ACR, COG1430	1120956.JHZK01000010_gene2736	6.5e-56	223.8	Rhodobiaceae
JGMEKMIB_01279	cspB		COG1278	K	PFAM Cold-shock	1509405.GV67_11050	9.8e-166	589.7	Rhizobiaceae
JGMEKMIB_01280	pdxH	1.4.3.5	COG0259	H	Catalyzes the oxidation of either pyridoxine 5'- phosphate (PNP) or pyridoxamine 5'-phosphate (PMP) into pyridoxal 5'-phosphate (PLP)	1509405.GV67_11045	2.8e-70	271.9	Rhizobiaceae
JGMEKMIB_01281	fabI	1.3.1.10,1.3.1.9	COG0623	I	Enoyl-(Acyl carrier protein) reductase	1509405.GV67_11040	3.5e-58	232.3	Proteobacteria
JGMEKMIB_01282			COG1280	E	PFAM Lysine exporter protein (LYSE YGGA)	272943.RSP_3664	5.4e-119	433.7	Alphaproteobacteria
JGMEKMIB_01283	gpt	2.4.2.22	COG2236	F	Acts on guanine, xanthine and to a lesser extent hypoxanthine	272943.RSP_3663	5.2e-93	347.1	Alphaproteobacteria
JGMEKMIB_01284	aspC4	4.1.1.82	COG0436	H	PFAM Aminotransferase class I and II	272943.RSP_3662	4.4e-220	770.4	Alphaproteobacteria
JGMEKMIB_01285	rimO	2.8.4.4	COG0621	J	Catalyzes the methylthiolation of an aspartic acid residue of ribosomal protein S12	272943.RSP_3661	3.7e-182	644	Alphaproteobacteria
JGMEKMIB_01286			COG1873	S	PFAM PRC-barrel domain protein	272943.RSP_3659	2.1e-154	551.6	Alphaproteobacteria
JGMEKMIB_01287						272943.RSP_3658	1.1e-144	519.2	Alphaproteobacteria
JGMEKMIB_01288			COG0501	M	Peptidase family M48	272943.RSP_3657	8.9e-116	422.9	Alphaproteobacteria
JGMEKMIB_01289						272943.RSP_3656	6.1e-285	986.1	Alphaproteobacteria
JGMEKMIB_01290	wrbA	1.6.5.2	COG0655	S	Flavodoxin-like fold	272943.RSP_3655	3.4e-166	590.9	Alphaproteobacteria
JGMEKMIB_01291	pfkB	2.7.1.11,2.7.1.56	COG1105	H	Belongs to the carbohydrate kinase PfkB family	176299.Atu5261	4.6e-166	591.3	Alphaproteobacteria
JGMEKMIB_01292	nadE	6.3.1.5,6.3.5.1	COG0171	F	Catalyzes the ATP-dependent amidation of deamido-NAD to form NAD. Uses L-glutamine as a nitrogen source	176299.Atu5260	1.1e-110	406.8	Rhizobiaceae
JGMEKMIB_01293			COG4642	S	pfam morn	272943.RSP_3137	8.7e-285	985.7	Alphaproteobacteria
JGMEKMIB_01294	nirK	1.7.2.1	COG2132	Q	Nitrite reductase	272943.RSP_3042	3.8e-142	510.8	Rhodobacter
JGMEKMIB_01295	nirV		COG1262	S	Sulfatase-modifying factor enzyme 1	272943.RSP_3041	2.1e-199	701.4	Rhodobacter
JGMEKMIB_01296	petE	1.7.2.1	COG3794	C	pseudoazurin	272943.RSP_3040	8.9e-220	769.2	Rhodobacter
JGMEKMIB_01297	leuA	2.3.3.13	COG0119	H	Catalyzes the condensation of the acetyl group of acetyl-CoA with 3-methyl-2-oxobutanoate (2-oxoisovalerate) to form 3-carboxy-3-hydroxy-4-methylpentanoate (2-isopropylmalate)	272943.RSP_3039	1.4e-150	538.9	Rhodobacter
JGMEKMIB_01298			COG1835	I	Acyltransferase family	272943.RSP_3038	6.3e-132	476.9	Rhodobacter
JGMEKMIB_01299	mreB		COG1077	D	TIGRFAM cell shape determining protein, MreB Mrl family	272943.RSP_3037	1.3e-131	475.7	Rhodobacter
JGMEKMIB_01300	mreC		COG1792	M	shape-determining protein MreC	1430440.MGMSRv2_0647	1.5e-72	279.3	Rhodospirillales
JGMEKMIB_01301	mreD					272943.RSP_2392	5.2e-101	373.6	Alphaproteobacteria
JGMEKMIB_01302	mrdA	3.4.16.4	COG0768	M	Penicillin-binding protein, dimerisation domain	272943.RSP_2391	6.6e-96	356.7	Rhodobacter
JGMEKMIB_01303	mrdB		COG0772	M	Peptidoglycan polymerase that is essential for cell wall elongation	272943.RSP_2390	2.9e-215	754.2	Rhodobacter
JGMEKMIB_01304			COG1737	K	Transcriptional regulator, RpiR family	272943.RSP_2389	2.6e-97	361.3	Rhodobacter
JGMEKMIB_01305			COG3931	E	N-formylglutamate amidohydrolase	272943.RSP_2388	5.2e-92	343.6	Rhodobacter
JGMEKMIB_01306			COG4665	P	PFAM Tripartite ATP-independent periplasmic	272943.RSP_2387	2.5e-74	284.6	Rhodobacter
JGMEKMIB_01307	dctM1		COG4664	Q	PFAM TRAP C4-dicarboxylate transport system permease DctM subunit	272943.RSP_2386	9e-206	722.6	Rhodobacter
JGMEKMIB_01308			COG4663	Q	Bacterial extracellular solute-binding protein, family 7	272943.RSP_6224	2.1e-59	235	Alphaproteobacteria
JGMEKMIB_01309	glnA2	6.3.1.2	COG0174	E	PFAM Glutamine synthetase, catalytic	272943.RSP_2384	1.2e-88	332.4	Alphaproteobacteria
JGMEKMIB_01310	ssdA	1.2.99.10	COG1012	C	Belongs to the aldehyde dehydrogenase family	272943.RSP_6050	3.3e-144	517.7	Alphaproteobacteria
JGMEKMIB_01311	gbd	1.1.1.1,1.1.1.61	COG1454	C	PFAM Iron-containing alcohol dehydrogenase	272943.RSP_2383	1.5e-33	149.1	Alphaproteobacteria
JGMEKMIB_01312	dadA	1.4.5.1	COG0665	C	PFAM FAD dependent oxidoreductase	272943.RSP_2382	2.1e-133	482.3	Alphaproteobacteria
JGMEKMIB_01313						272943.RSP_2381	2.2e-99	368.2	Alphaproteobacteria
JGMEKMIB_01314	dkgA	1.1.1.346	COG0656	S	Aldo keto reductase	272943.RSP_2380	0	1447.2	Alphaproteobacteria
JGMEKMIB_01315	gyaR	1.1.1.215,1.1.1.26,1.1.1.79,1.1.1.81	COG1052	C	D-isomer specific 2-hydroxyacid dehydrogenase catalytic	272943.RSP_2379	1e-27	129	Alphaproteobacteria
JGMEKMIB_01316	MA20_24010	3.2.1.96,3.4.17.14,3.5.1.28,6.1.1.12	COG3807	S	Bacterial SH3 domain	272943.RSP_2378	2.4e-245	854.4	Alphaproteobacteria
JGMEKMIB_01317	groL		COG0459	O	Prevents misfolding and promotes the refolding and proper assembly of unfolded polypeptides generated under stress conditions	272943.RSP_2377	3.9e-195	687.2	Rhodobacter
JGMEKMIB_01318	groES		COG0234	O	Binds to Cpn60 in the presence of Mg-ATP and suppresses the ATPase activity of the latter	272943.RSP_2376	9.8e-222	775.8	Rhodobacter
JGMEKMIB_01319	ybaP		COG3735	S	PFAM GumN family protein	272943.RSP_2375	9e-270	935.6	Rhodobacter
JGMEKMIB_01321	ppaC	3.6.1.1	COG1227	C	DHHA2 domain	272943.RSP_2373	1.7e-202	711.8	Alphaproteobacteria
JGMEKMIB_01322	MA20_05625		COG0647	G	HAD-superfamily subfamily IIA hydrolase like protein	272943.RSP_2372	2.5e-264	917.5	Rhodobacter
JGMEKMIB_01323	phaJ	2.3.1.8,4.2.1.55	COG2030	I	PFAM MaoC domain protein dehydratase	272943.RSP_2371	1e-128	466.1	Alphaproteobacteria
JGMEKMIB_01324	ribF	2.7.1.26,2.7.7.2	COG0196	H	Belongs to the ribF family	272943.RSP_2370	3.4e-177	627.5	Rhodobacter
JGMEKMIB_01325	MA20_15575		COG2983	S	Belongs to the UPF0260 family	272943.RSP_2367	3.5e-161	574.3	Rhodobacter
JGMEKMIB_01326	ltaE	4.1.2.48	COG2008	H	Catalyzes the cleavage of L-allo-threonine and L- threonine to glycine and acetaldehyde	272943.RSP_2368	1.1e-165	589.3	Rhodobacter
JGMEKMIB_01327	prs	2.7.6.1	COG0462	F	Involved in the biosynthesis of the central metabolite phospho-alpha-D-ribosyl-1-pyrophosphate (PRPP) via the transfer of pyrophosphoryl group from ATP to 1-hydroxyl of ribose-5-phosphate (Rib-5-P)	272943.RSP_2366	7.4e-275	952.6	Alphaproteobacteria
JGMEKMIB_01328	atpC		COG0355	F	Produces ATP from ADP in the presence of a proton gradient across the membrane	272943.RSP_2365	2.7e-177	627.9	Rhodobacter
JGMEKMIB_01329	atpD	3.6.3.14	COG0055	F	Produces ATP from ADP in the presence of a proton gradient across the membrane. The catalytic sites are hosted primarily by the beta subunits	272943.RSP_2364	4.9e-119	433.7	Rhodobacter
JGMEKMIB_01330	atpG		COG0224	C	Produces ATP from ADP in the presence of a proton gradient across the membrane. The gamma chain is believed to be important in regulating ATPase activity and the flow of protons through the CF(0) complex	272943.RSP_2363	4.8e-129	467.2	Alphaproteobacteria
JGMEKMIB_01331	atpA	3.6.3.14	COG0056	F	Produces ATP from ADP in the presence of a proton gradient across the membrane. The alpha chain is a regulatory subunit	272943.RSP_2362	4.9e-145	520.4	Rhodobacter
JGMEKMIB_01332	atpH		COG0712	F	F(1)F(0) ATP synthase produces ATP from ADP in the presence of a proton or sodium gradient. F-type ATPases consist of two structural domains, F(1) containing the extramembraneous catalytic core and F(0) containing the membrane proton channel, linked together by a central stalk and a peripheral stalk. During catalysis, ATP synthesis in the catalytic domain of F(1) is coupled via a rotary mechanism…	272943.RSP_2347	6.1e-80	303.5	Rhodobacter
JGMEKMIB_01333	yafS		COG0500	Q	Methyltransferase	272943.RSP_2346	7.6e-97	359.8	Rhodobacter
JGMEKMIB_01334	gloB	3.1.2.6	COG0491	S	Thiolesterase that catalyzes the hydrolysis of S-D- lactoyl-glutathione to form glutathione and D-lactic acid	272943.RSP_2345	7.9e-111	406.4	Rhodobacter
JGMEKMIB_01335	clpA		COG0542	O	TIGRFAM ATP-dependent Clp protease ATP-binding subunit clpA	272943.RSP_2344	3e-153	547.7	Rhodobacter
JGMEKMIB_01336	motB		COG1360	N	PFAM OmpA	272943.RSP_2343	3.6e-103	380.9	Rhodobacter
JGMEKMIB_01337	MA20_18055		COG1511	S	MotA TolQ ExbB proton channel family	272943.RSP_2342	2.5e-94	351.3	Rhodobacter
JGMEKMIB_01338	chaC		COG3703	P	Catalyzes the cleavage of glutathione into 5-oxo-L- proline and a Cys-Gly dipeptide. Acts specifically on glutathione, but not on other gamma-glutamyl peptides	272943.RSP_2341	7.4e-222	776.2	Rhodobacter
JGMEKMIB_01339	MA20_20440		COG4093	S	Uncharacterized protein conserved in bacteria (DUF2125)	272943.RSP_2340	3.8e-262	910.2	Rhodobacter
JGMEKMIB_01340			COG3921	S	Extensin-like protein C-terminus	272943.RSP_2338	3.7e-63	247.3	Alphaproteobacteria
JGMEKMIB_01341	aroA	1.3.1.12,1.3.1.43,2.5.1.19	COG0287	E	PFAM Prephenate dehydrogenase	272943.RSP_2337	1.4e-40	171.8	Rhodobacter
JGMEKMIB_01342	hisC	2.6.1.9	COG0079	E	aminotransferase class I and II	272943.RSP_2336	3.6e-134	484.2	Rhodobacter
JGMEKMIB_01343	rpsD		COG0522	J	One of the primary rRNA binding proteins, it binds directly to 16S rRNA where it nucleates assembly of the body of the 30S subunit	272943.RSP_6045	5.6e-36	156.4	Rhodobacter
JGMEKMIB_01345	chrA		COG2059	P	TIGRFAM chromate transporter, chromate ion transporter (CHR) family	272943.RSP_2335	1.5e-106	392.1	Rhodobacter
JGMEKMIB_01346			COG0745	K	Transcriptional regulatory protein, C terminal	272943.RSP_2334	1.9e-164	585.1	Rhodobacter
JGMEKMIB_01347			COG0784	T	PAS fold	272943.RSP_2333	0	1099.7	Rhodobacter
JGMEKMIB_01348	fadD3	6.2.1.3	COG1022	I	AMP-binding enzyme	272943.RSP_2332	2.3e-42	180.3	Rhodobacter
JGMEKMIB_01349	livG		COG0411	E	Branched-chain amino acid ATP-binding cassette transporter	349102.Rsph17025_1595	8.7e-196	689.5	Alphaproteobacteria
JGMEKMIB_01351	braD		COG0559	P	Belongs to the binding-protein-dependent transport system permease family	349102.Rsph17025_1596	4.2e-104	384.4	Alphaproteobacteria
JGMEKMIB_01352	livM		COG4177	P	Belongs to the binding-protein-dependent transport system permease family	272943.RSP_2331	1.6e-76	292	Alphaproteobacteria
JGMEKMIB_01353			COG0683	E	Periplasmic binding protein	272943.RSP_2330	1.8e-300	1037.7	Rhodobacter
JGMEKMIB_01354	livF3		COG0410	E	ATPases associated with a variety of cellular activities	272943.RSP_6044	1.1e-175	622.5	Rhodobacter
JGMEKMIB_01355	paaK	6.2.1.30	COG1541	H	AMP-binding enzyme	272943.RSP_2329	4e-187	660.6	Rhodobacter
JGMEKMIB_01356	amiD	2.5.1.3,3.5.1.28	COG3023	V	PFAM N-acetylmuramoyl-L-alanine amidase	272943.RSP_2328	2.5e-161	574.7	Rhodobacter
JGMEKMIB_01357						272943.RSP_2327	1.1e-92	345.9	Rhodobacter
JGMEKMIB_01358	gatA	6.3.5.6,6.3.5.7	COG0154	J	Allows the formation of correctly charged Gln-tRNA(Gln) through the transamidation of misacylated Glu-tRNA(Gln) in organisms which lack glutaminyl-tRNA synthetase. The reaction takes place in the presence of glutamine and ATP through an activated gamma-phospho-Glu-tRNA(Gln)	272943.RSP_2326	0	1273.5	Rhodobacter
JGMEKMIB_01359	gatC	6.3.5.6,6.3.5.7	COG0721	J	Allows the formation of correctly charged Asn-tRNA(Asn) or Gln-tRNA(Gln) through the transamidation of misacylated Asp- tRNA(Asn) or Glu-tRNA(Gln) in organisms which lack either or both of asparaginyl-tRNA or glutaminyl-tRNA synthetases. The reaction takes place in the presence of glutamine and ATP through an activated phospho-Asp-tRNA(Asn) or phospho-Glu-tRNA(Gln)	272943.RSP_2325	2.3e-204	718	Rhodobacter
JGMEKMIB_01360				S	Ceramidase	272943.RSP_2324	6.1e-157	560.1	Rhodobacter
JGMEKMIB_01361	ytkL		COG2220	S	Belongs to the UPF0173 family	272943.RSP_2323	3.7e-145	520.8	Rhodobacter
JGMEKMIB_01362	tadA	3.4.17.13,3.5.4.1,3.5.4.3,3.5.4.33,3.8.1.5	COG0590	F	Catalyzes the deamination of adenosine to inosine at the wobble position 34 of tRNA(Arg2)	272943.RSP_2322	2.2e-90	338.2	Rhodobacter
JGMEKMIB_01363	rluB	5.4.99.19,5.4.99.20,5.4.99.21,5.4.99.22	COG1187	J	Belongs to the pseudouridine synthase RsuA family	272943.RSP_2321	2.7e-236	824.3	Rhodobacter
JGMEKMIB_01365	xpaC		COG4915	S	5-bromo-4-chloroindolyl phosphate hydrolysis protein	272943.RSP_2320	1.8e-200	704.9	Rhodobacter
JGMEKMIB_01366	telA		COG3853	P	Belongs to the TelA family	272943.RSP_2319	2.3e-270	937.6	Rhodobacter
JGMEKMIB_01367				S	Protein of unknown function (DUF2927)	272943.RSP_2318	5.8e-258	896.3	Rhodobacter
JGMEKMIB_01368						272943.RSP_2317	1.6e-216	758.4	Rhodobacter
JGMEKMIB_01370	ydjI		COG4260	S	SPFH domain-Band 7 family	272943.RSP_2316	1.2e-227	795.4	Rhodobacter
JGMEKMIB_01371			COG1594	K	COG1198 Primosomal protein N' (replication factor Y) - superfamily II helicase	272943.RSP_2315	1.3e-56	225.3	Alphaproteobacteria
JGMEKMIB_01372	yqaA		COG1238	S	SNARE associated Golgi protein	272943.RSP_2314	4.9e-148	530.4	Alphaproteobacteria
JGMEKMIB_01373	purC	6.3.2.6,6.3.4.13	COG0152	F	PFAM SAICAR synthetase	272943.RSP_2313	1.1e-181	642.5	Rhodobacter
JGMEKMIB_01374	frk	2.7.1.4	COG0524	H	PFAM PfkB	272943.RSP_2312	4.4e-103	380.6	Rhodobacter
JGMEKMIB_01375	dtd		COG1490	J	rejects L-amino acids rather than detecting D-amino acids in the active site. By recycling D-aminoacyl-tRNA to D-amino acids and free tRNA molecules, this enzyme counteracts the toxicity associated with the formation of D-aminoacyl-tRNA entities in vivo and helps enforce protein L-homochirality	272943.RSP_2311	9.5e-292	1008.8	Rhodobacter
JGMEKMIB_01376		6.2.1.3	COG0318	IQ	AMP-binding enzyme C-terminal domain	272943.RSP_2310	6.1e-45	186.4	Rhodobacter
JGMEKMIB_01377	msbA		COG1132	V	PFAM ABC transporter	272943.RSP_2309	1.5e-183	648.7	Rhodobacter
JGMEKMIB_01378			COG0596	S	Alpha/beta hydrolase family	272943.RSP_2307	3.4e-166	590.9	Rhodobacter
JGMEKMIB_01379	tdcB	4.3.1.19	COG1171	E	Pyridoxal-phosphate dependent enzyme	272943.RSP_2306	3e-167	594.3	Rhodobacter
JGMEKMIB_01380	pcaD	3.1.1.24,3.4.11.5	COG0596	S	TIGRFAM 3-oxoadipate enol-lactonase	272943.RSP_2305	3.2e-77	294.3	Rhodobacter
JGMEKMIB_01381			COG1075	S	Alpha/beta hydrolase family	272943.RSP_2304	2.3e-170	604.7	Rhodobacter
JGMEKMIB_01382	tetA		COG0477	EGP	PFAM Major Facilitator Superfamily	272943.RSP_2303	8.5e-89	332.8	Rhodobacter
JGMEKMIB_01383	fusA2		COG0480	J	elongation factor G domain IV	272943.RSP_2302	3.7e-177	627.5	Rhodobacter
JGMEKMIB_01384	hisB	1.1.1.23,2.6.1.9,3.1.3.15,4.2.1.19	COG0131	E	PFAM Imidazoleglycerol-phosphate dehydratase	272943.RSP_2301	1.9e-186	658.3	Rhodobacter
JGMEKMIB_01385	hisH		COG0118	F	IGPS catalyzes the conversion of PRFAR and glutamine to IGP, AICAR and glutamate. The HisH subunit provides the glutamine amidotransferase activity that produces the ammonia necessary to HisF for the synthesis of IGP and AICAR	272943.RSP_2300	1.1e-63	249.2	Rhodobacter
JGMEKMIB_01386			COG4731	S	Uncharacterized protein conserved in bacteria (DUF2147)	272943.RSP_2299	5.2e-262	909.8	Rhodobacter
JGMEKMIB_01387	hisA	5.3.1.16	COG0106	E	TIGRFAM phosphoribosylformimino-5-aminoimidazole carboxamide ribotide isomerase	272943.RSP_2298	2.3e-151	541.6	Rhodobacter
JGMEKMIB_01388	hisF	4.1.3.27	COG0107	E	IGPS catalyzes the conversion of PRFAR and glutamine to IGP, AICAR and glutamate. The HisF subunit catalyzes the cyclization activity that produces IGP and AICAR from PRFAR using the ammonia provided by the HisH subunit	272943.RSP_2297	1.2e-285	988.4	Rhodobacter
JGMEKMIB_01389	hisE	3.5.4.19,3.6.1.31,5.3.1.16	COG0140	F	PFAM phosphoribosyl-ATP pyrophosphohydrolase	272943.RSP_2296	2.5e-88	331.6	Rhodobacter
JGMEKMIB_01390	yccU	2.5.1.49	COG1832	S	CoA binding domain	272943.RSP_2295	5.8e-154	550.1	Rhodobacter
JGMEKMIB_01391	rlmB	2.1.1.185	COG0566	H	Belongs to the class IV-like SAM-binding methyltransferase superfamily. RNA methyltransferase TrmH family	272943.RSP_2294	5.5e-141	506.9	Rhodobacter
JGMEKMIB_01393	emrB		COG0477	P	TIGRFAM drug resistance transporter, EmrB QacA subfamily	272943.RSP_2293	0	1498.8	Rhodobacter
JGMEKMIB_01394	emrA		COG1566	V	PFAM secretion protein HlyD family protein	272943.RSP_2289	3.9e-194	684.5	Rhodobacter
JGMEKMIB_01395	marR1		COG1846	K	Transcriptional regulator, MarR family	272943.RSP_2288	6.5e-194	683.3	Rhodobacter
JGMEKMIB_01396			COG1680	V	Beta-lactamase	272943.RSP_2287	7.9e-102	376.3	Rhodobacter
JGMEKMIB_01397			COG4277	S	Helix-hairpin-helix DNA-binding motif class 1	272943.RSP_2286	5.5e-178	630.2	Rhodobacter
JGMEKMIB_01398	dpoL	3.2.2.27	COG1573	L	Domain of unknown function (DUF4130	272943.RSP_2285	1.3e-151	542.3	Rhodobacter
JGMEKMIB_01399						272943.RSP_6215	3.7e-168	597.4	Rhodobacter
JGMEKMIB_01401			COG0784	T	cheY-homologous receiver domain	272943.RSP_2284	6.2e-207	726.5	Rhodobacter
JGMEKMIB_01402	zapB	2.1.1.80,3.1.1.61,3.5.1.44	COG1352	NT	HWE histidine kinase	272943.RSP_2283	8.7e-113	412.9	Rhodobacter
JGMEKMIB_01403			COG2202	T	PAS domain	272943.RSP_2282	1.5e-201	708.8	Alphaproteobacteria
JGMEKMIB_01404	glgC	2.7.7.27,3.2.1.68	COG0448	H	Belongs to the bacterial plant glucose-1-phosphate adenylyltransferase family	272943.RSP_2281	1.2e-126	459.1	Rhodobacter
JGMEKMIB_01405	glgX	3.2.1.68	COG1523	G	Belongs to the glycosyl hydrolase 13 family	272943.RSP_2280	0	1209.5	Rhodobacter
JGMEKMIB_01406						272943.RSP_2279	0	1320.4	Rhodobacter
JGMEKMIB_01407			COG0845	M	Belongs to the membrane fusion protein (MFP) (TC 8.A.1) family	272943.RSP_2278	6.1e-146	523.5	Rhodobacter
JGMEKMIB_01408	acrD		COG0841	V	Belongs to the resistance-nodulation-cell division (RND) (TC 2.A.6) family	272943.RSP_2277	1.1e-175	622.5	Rhodobacter
JGMEKMIB_01409	ydbJ		COG3042	S	Domain of unknown function (DUF333)	272943.RSP_2276	3.6e-199	700.7	Rhodobacter
JGMEKMIB_01410	purB	4.3.2.2	COG0015	F	Belongs to the lyase 1 family. Adenylosuccinate lyase subfamily	272943.RSP_2275	2.7e-249	867.5	Rhodobacter
JGMEKMIB_01412	fliG		COG1536	N	flagellar motor switch protein (FliG)	272943.RSP_2274	8.2e-151	539.7	Rhodobacter
JGMEKMIB_01413	msbB	2.3.1.241	COG1560	H	lipid A biosynthesis acyltransferase	272943.RSP_2273	6e-227	793.1	Rhodobacter
JGMEKMIB_01414			COG1376	S	PFAM ErfK YbiS YcfS YnhG family protein	272943.RSP_2272	2e-123	448.4	Rhodobacter
JGMEKMIB_01415	catE	1.13.11.2	COG2514	C	PFAM Glyoxalase bleomycin resistance protein dioxygenase	272943.RSP_2271	1.7e-145	521.9	Rhodobacter
JGMEKMIB_01416	ilvE	2.6.1.42	COG0115	H	PFAM aminotransferase, class IV	272943.RSP_2270	4.5e-277	959.9	Rhodobacter
JGMEKMIB_01417	uspA		COG0589	T	Universal stress protein family	272943.RSP_6043	1.8e-44	184.9	Rhodobacter
JGMEKMIB_01418	nifU		COG0694	O	Nitrogen-fixing NifU	272943.RSP_6222	5.4e-113	413.7	Alphaproteobacteria
JGMEKMIB_01419	yeaZ	2.3.1.234	COG1214	O	Glycoprotease family	272943.RSP_2268	7.4e-129	466.5	Rhodobacter
JGMEKMIB_01420	rimI	2.3.1.128,2.3.1.234	COG0454	K	This enzyme acetylates the N-terminal alanine of ribosomal protein S18	272943.RSP_2267	5.6e-77	293.5	Rhodobacter
JGMEKMIB_01421	bmpA		COG1744	M	PFAM Basic membrane	272943.RSP_2266	3.4e-179	634.8	Rhodobacter
JGMEKMIB_01422	rbsA	3.6.3.17	COG3845	S	PFAM ABC transporter	272943.RSP_2265	9e-156	556.2	Rhodobacter
JGMEKMIB_01423			COG4603	P	Belongs to the binding-protein-dependent transport system permease family	272943.RSP_2264	2.1e-208	731.5	Rhodobacter
JGMEKMIB_01424	araH		COG1079	P	Belongs to the binding-protein-dependent transport system permease family	272943.RSP_2263	7.8e-177	626.3	Rhodobacter
JGMEKMIB_01425	xapA	2.4.2.1	COG0005	F	The purine nucleoside phosphorylases catalyze the phosphorolytic breakdown of the N-glycosidic bond in the beta- (deoxy)ribonucleoside molecules, with the formation of the corresponding free purine bases and pentose-1-phosphate	272943.RSP_2262	2.4e-110	404.8	Alphaproteobacteria
JGMEKMIB_01426	MA20_19835		COG0730	S	membrane transporter protein	272943.RSP_2261	2.6e-192	677.9	Rhodobacter
JGMEKMIB_01427	MA20_19830			S	Putative transmembrane protein (Alph_Pro_TM)	272943.RSP_2260	2.6e-213	747.7	Rhodobacter
JGMEKMIB_01428	dinF		COG0534	V	MatE	272943.RSP_2259	1.7e-67	261.9	Rhodobacter
JGMEKMIB_01429	yigI		COG2050	Q	PFAM thioesterase superfamily	272943.RSP_2258	6.7e-181	639.8	Rhodobacter
JGMEKMIB_01430	yiiD		COG2050	Q	Thioesterase superfamily	272943.RSP_2257	1.3e-157	562.4	Rhodobacter
JGMEKMIB_01431			COG0789	K	MerR family	272943.RSP_2256	6.8e-72	276.6	Rhodobacter
JGMEKMIB_01432			COG0789	K	MerR family	272943.RSP_2255	0	1248.8	Rhodobacter
JGMEKMIB_01433	acd	1.3.8.7	COG1960	C	PFAM Acyl-CoA dehydrogenase	272943.RSP_2254	9.6e-306	1055.4	Rhodobacter
JGMEKMIB_01434			COG3791	S	PFAM glutathione-dependent formaldehyde-activating	272943.RSP_2253	5.7e-152	543.5	Rhodobacter
JGMEKMIB_01435	fadA	2.3.1.9	COG0183	I	Belongs to the thiolase family	272943.RSP_2252	2.2e-171	608.2	Rhodobacter
JGMEKMIB_01436	fadJ	1.1.1.157,1.1.1.35,4.2.1.17,5.1.2.3	COG1024	I	Enoyl-CoA hydratase isomerase	272943.RSP_2251	3.1e-147	527.7	Rhodobacter
JGMEKMIB_01437	gcvP	1.4.4.2	COG0403	E	The glycine cleavage system catalyzes the degradation of glycine. The P protein binds the alpha-amino group of glycine through its pyridoxal phosphate cofactor	272943.RSP_2250	3.8e-128	464.2	Rhodobacter
JGMEKMIB_01438	gcvH		COG0509	E	The glycine cleavage system catalyzes the degradation of glycine. The H protein shuttles the methylamine group of glycine from the P protein to the T protein	272943.RSP_2249	4.8e-200	703.7	Rhodobacter
JGMEKMIB_01439	gcvT	1.5.3.1,1.5.8.4,2.1.2.1,2.1.2.10	COG0404	H	TIGRFAM glycine cleavage system T protein	272943.RSP_2247	0	1294.6	Rhodobacter
JGMEKMIB_01440	bhbA	5.4.99.2,5.4.99.63	COG1884	I	PFAM Methylmalonyl-CoA mutase	272943.RSP_2246	1e-107	396	Rhodobacter
JGMEKMIB_01441				S	Domain of unknown function (DUF4174)	272943.RSP_2245	3.2e-118	431	Rhodobacter
JGMEKMIB_01442	pccA	6.4.1.3	COG4770	I	Carbamoyl-phosphate synthase L chain	272943.RSP_2244	7.2e-70	269.6	Rhodobacter
JGMEKMIB_01444						272943.RSP_2243	4.8e-123	447.2	Rhodobacter
JGMEKMIB_01446						272943.RSP_2242	3.8e-134	484.2	Rhodobacter
JGMEKMIB_01447	pccB	2.1.3.15,6.4.1.3,6.4.1.4	COG4799	I	PFAM carboxyl transferase	272943.RSP_2241	8.6e-45	186	Rhodobacter
JGMEKMIB_01448			COG3169	S	Putative member of DMT superfamily (DUF486)	272943.RSP_2240	2.3e-75	288.1	Rhodobacter
JGMEKMIB_01449	MA20_01870		COG0477	EGP	TIGRFAM drug resistance transporter, Bcr CflA subfamily	272943.RSP_2239	5.2e-139	500.4	Rhodobacter
JGMEKMIB_01450	pccR		COG1396	K	IrrE N-terminal-like domain	272943.RSP_2238	1.8e-276	958	Rhodobacter
JGMEKMIB_01452			COG1525	L	nuclease	272943.RSP_2237	1.4e-182	645.6	Rhodobacter
JGMEKMIB_01453	betA	1.1.99.1	COG2303	C	Involved in the biosynthesis of the osmoprotectant glycine betaine. Catalyzes the oxidation of choline to betaine aldehyde and betaine aldehyde to glycine betaine at the same rate	272943.RSP_2236	1.1e-80	305.8	Rhodobacter
JGMEKMIB_01454	betB	1.2.1.8	COG1012	C	Involved in the biosynthesis of the osmoprotectant glycine betaine. Catalyzes the reversible oxidation of betaine aldehyde to the corresponding acid	272943.RSP_2235	1.3e-182	645.6	Rhodobacter
JGMEKMIB_01455	betI		COG1309	K	Repressor involved in choline regulation of the bet genes	272943.RSP_2234	5.5e-228	796.6	Rhodobacter
JGMEKMIB_01456	proX		COG2113	E	of ABC-type glycine betaine transport system	272943.RSP_2232	4.1e-254	883.6	Rhodobacter
JGMEKMIB_01457	choW		COG4176	P	PFAM binding-protein-dependent transport systems inner membrane component	272943.RSP_2231	6.4e-38	162.9	Alphaproteobacteria
JGMEKMIB_01458	choV	3.6.3.32	COG4175	E	PFAM ABC transporter	272943.RSP_2230	1e-55	222.6	Alphaproteobacteria
JGMEKMIB_01459	topA	5.99.1.2	COG0550	L	Releases the supercoiling and torsional tension of DNA, which is introduced during the DNA replication and transcription, by transiently cleaving and rejoining one strand of the DNA duplex. Introduces a single-strand break via transesterification at a target site in duplex DNA. The scissile phosphodiester is attacked by the catalytic tyrosine of the enzyme, resulting in the formation of a DNA-(5'…	272943.RSP_2229	0	2160.6	Rhodobacter
JGMEKMIB_01460	dprA		COG0758	L	TIGRFAM DNA protecting protein DprA	1122614.JHZF01000011_gene1583	1.3e-29	136.3	Alphaproteobacteria
JGMEKMIB_01461	gabT	2.6.1.19,2.6.1.22	COG0160	H	Aminotransferase class-III	272943.RSP_2225	1.4e-111	409.1	Rhodobacter
JGMEKMIB_01462	cbiO		COG1122	P	PFAM ABC transporter	272943.RSP_2224	4.8e-189	667.2	Rhodobacter
JGMEKMIB_01463	bioN		COG0619	P	Cobalt transport protein	272943.RSP_2223	0	1914.8	Alphaproteobacteria
JGMEKMIB_01464	bioY		COG1268	P	PFAM BioY	272943.RSP_2222	1.6e-41	174.9	Alphaproteobacteria
JGMEKMIB_01465	metF	1.5.1.20	COG0685	H	TIGRFAM 5,10-methylenetetrahydrofolate reductase	272943.RSP_2221	2.7e-241	840.9	Rhodobacter
JGMEKMIB_01466	metR		COG0583	K	Transcriptional regulator, LysR family	272943.RSP_2220	1.4e-182	645.6	Rhodobacter
JGMEKMIB_01467	pit		COG0306	P	Phosphate transporter family	272943.RSP_2219	7.6e-163	579.7	Rhodobacter
JGMEKMIB_01468	suhB	3.1.3.25	COG0483	G	PFAM Inositol monophosphatase	272943.RSP_2218	1.4e-98	365.5	Rhodobacter
JGMEKMIB_01469			COG3791	S	Glutathione-dependent formaldehyde-activating	272943.RSP_2217	2.1e-82	311.6	Rhodobacter
JGMEKMIB_01470			COG0705	S	PFAM Rhomboid family	272943.RSP_2216	1.5e-163	582	Rhodobacter
JGMEKMIB_01471	putA	1.2.1.88,1.5.5.2	COG0506	C	Oxidizes proline to glutamate for use as a carbon and nitrogen source	349102.Rsph17025_2278	1.7e-78	298.5	Rhodobacter
JGMEKMIB_01472	putR		COG1522	K	PFAM regulatory protein AsnC Lrp family	272943.RSP_2214	4.5e-100	370.5	Rhodobacter
JGMEKMIB_01474	mltB		COG2951	M	Transglycosylase SLT domain	272943.RSP_2213	2.2e-100	371.7	Rhodobacter
JGMEKMIB_01475		3.6.1.27	COG0671	I	Acid phosphatase homologues	272943.RSP_2212	2.6e-80	304.7	Rhodobacter
JGMEKMIB_01476			COG1028	C	KR domain	272943.RSP_2211	2.7e-180	637.9	Rhodobacter
JGMEKMIB_01477		3.6.3.31	COG3842	P	TOBE domain	272943.RSP_2210	4e-287	993.4	Rhodobacter
JGMEKMIB_01478			COG0687	E	Bacterial extracellular solute-binding protein	272943.RSP_2209	1e-196	692.6	Rhodobacter
JGMEKMIB_01479			COG1176	P	Binding-protein-dependent transport system inner membrane component	272943.RSP_2208	3.4e-172	610.9	Rhodobacter
JGMEKMIB_01480			COG1177	P	Binding-protein-dependent transport system inner membrane component	272943.RSP_2207	4e-134	484.2	Rhodobacter
JGMEKMIB_01481	hisD	1.1.1.23,1.1.1.308	COG0141	F	Catalyzes the sequential NAD-dependent oxidations of L- histidinol to L-histidinaldehyde and then to L-histidine	272943.RSP_2206	8.8e-146	523.1	Rhodobacter
JGMEKMIB_01482			COG2334	S	A protein kinase that phosphorylates Ser and Thr residues. Probably acts to suppress the effects of stress linked to accumulation of reactive oxygen species. Probably involved in the extracytoplasmic stress response	272943.RSP_2205	4.6e-132	477.2	Rhodobacter
JGMEKMIB_01483	lpxH		COG2908	S	Calcineurin-like phosphoesterase superfamily domain	272943.RSP_2204	8.6e-235	819.3	Rhodobacter
JGMEKMIB_01484	ugcG	2.4.1.80	COG1215	M	Glycosyl transferase family 21	272943.RSP_2203	5.8e-91	340.1	Rhodobacter
JGMEKMIB_01485			COG0586	S	PFAM SNARE associated Golgi protein	272943.RSP_2202	1.6e-77	295.4	Rhodobacter
JGMEKMIB_01486	gpgS	2.4.1.266	COG0463	M	PFAM Glycosyl transferase family 2	272943.RSP_2201	5e-63	246.9	Rhodobacter
JGMEKMIB_01487	alaS2	6.1.1.7	COG2872	S	alanyl tRNA synthetase	272943.RSP_2200	9.9e-62	242.7	Rhodobacter
JGMEKMIB_01488	kefA		COG3264	M	Mechanosensitive ion channel	272943.RSP_2199	0	1177.9	Rhodobacter
JGMEKMIB_01489	cysB	2.5.1.47	COG0031	E	Pyridoxal-phosphate dependent enzyme	272943.RSP_2198	1.3e-78	298.9	Rhodobacter
JGMEKMIB_01490	nudF	3.6.1.13	COG0494	L	NUDIX domain	272943.RSP_2197	9.3e-220	769.2	Rhodobacter
JGMEKMIB_01491	trgA			S	resistance) protein	272943.RSP_2196	0	1412.1	Rhodobacter
JGMEKMIB_01492	cfa	2.1.1.317,2.1.1.79	COG2230	M	COG2230 Cyclopropane fatty acid synthase and related methyltransferases	272943.RSP_2195	0	1907.5	Rhodobacter
JGMEKMIB_01493	phr	4.1.99.3	COG0415	H	DNA photolyase	272943.RSP_2194	1e-57	229.2	Rhodobacter
JGMEKMIB_01494			COG0520	E	aminotransferase class V	272943.RSP_2193	1.7e-207	728.4	Rhodobacter
JGMEKMIB_01495	potD		COG0687	P	Bacterial extracellular solute-binding protein	272943.RSP_2192	0	1358.6	Rhodobacter
JGMEKMIB_01497	xynX5		COG2304	S	von Willebrand factor, type A	272943.RSP_6041	1e-75	289.3	Rhodobacter
JGMEKMIB_01498	MA20_02250		COG3814	S	Stringent starvation protein B	272943.RSP_2191	0	1304.3	Rhodobacter
JGMEKMIB_01499	fumC	4.2.1.2	COG0114	C	Involved in the TCA cycle. Catalyzes the stereospecific interconversion of fumarate to L-malate	272943.RSP_2190	4.4e-70	270.4	Rhodobacter
JGMEKMIB_01500				S	Domain of unknown function (DUF4169)	272943.RSP_6040	2.8e-60	237.7	Rhodobacter
JGMEKMIB_01501	MA20_02235		COG4321	S	Ribbon-helix-helix domain	272943.RSP_2189	1.6e-293	1014.6	Rhodobacter
JGMEKMIB_01502			COG0596	S	Alpha beta hydrolase	272943.RSP_2188	2.4e-59	234.6	Rhodobacter
JGMEKMIB_01503	ccdA	1.8.4.11,1.8.4.12	COG0785	O	PFAM cytochrome c biogenesis protein, transmembrane region	272943.RSP_2187	6.3e-216	756.5	Rhodobacter
JGMEKMIB_01504	tusA		COG0425	O	Belongs to the sulfur carrier protein TusA family	272943.RSP_2186	2.3e-262	911	Rhodobacter
JGMEKMIB_01505	rne	3.1.26.12	COG1530	J	Endoribonuclease that plays a central role in RNA processing and decay. Required for the maturation of 5S and 16S rRNAs and the majority of tRNAs. Also involved in the degradation of most mRNAs	272943.RSP_2185	7.6e-120	436.4	Rhodobacter
JGMEKMIB_01506	dctD		COG2204	T	Two component, sigma54 specific transcriptional regulator, fis family	272943.RSP_2184	0	1126.3	Rhodobacter
JGMEKMIB_01507	dctB	2.7.13.3	COG4191	T	Histidine kinase	272943.RSP_2183	5.3e-270	936.4	Rhodobacter
JGMEKMIB_01508	purQ	6.3.5.3	COG0047	F	Part of the phosphoribosylformylglycinamidine synthase complex involved in the purines biosynthetic pathway. Catalyzes the ATP-dependent conversion of formylglycinamide ribonucleotide (FGAR) and glutamine to yield formylglycinamidine ribonucleotide (FGAM) and glutamate. The FGAM synthase complex is composed of three subunits. PurQ produces an ammonia molecule by converting glutamine to glutamate.…	272943.RSP_2182	2.7e-100	371.3	Rhodobacter
JGMEKMIB_01509	purS	6.3.2.6,6.3.5.3	COG1828	F	Part of the phosphoribosylformylglycinamidine synthase complex involved in the purines biosynthetic pathway. Catalyzes the ATP-dependent conversion of formylglycinamide ribonucleotide (FGAR) and glutamine to yield formylglycinamidine ribonucleotide (FGAM) and glutamate. The FGAM synthase complex is composed of three subunits. PurQ produces an ammonia molecule by converting glutamine to glutamate.…	272943.RSP_2181	7.7e-174	616.3	Rhodobacter
JGMEKMIB_01510	purC	4.1.1.21,4.3.2.2,6.3.2.6	COG0152	F	PFAM SAICAR synthetase	272943.RSP_2180	6.5e-151	540	Rhodobacter
JGMEKMIB_01511			COG5467	S	Domain of unknown function (DUF1476)	272943.RSP_2179	2.8e-185	654.4	Rhodobacter
JGMEKMIB_01512	yitJ	2.1.1.13	COG0646	H	PFAM homocysteine S-methyltransferase	272943.RSP_2178	0	1647.9	Rhodobacter
JGMEKMIB_01513	splB		COG1533	L	PFAM Radical SAM	272943.RSP_2177	2.7e-197	694.5	Rhodobacter
JGMEKMIB_01514	mtbC	2.1.1.13	COG5012	H	Methionine synthase B12-binding module cap domain protein	371731.Rsw2DRAFT_1909	2.8e-198	698	Rhodobacter
JGMEKMIB_01516				S	Protein of unknown function (DUF1638)	272943.RSP_2175	1.8e-125	455.3	Rhodobacter
JGMEKMIB_01517	dld	1.1.2.4,1.1.3.15	COG0277	C	FAD linked oxidases, C-terminal domain	272943.RSP_2174	1.3e-94	352.4	Rhodobacter
JGMEKMIB_01518			COG4319	S	ketosteroid isomerase	272943.RSP_2173	4.4e-84	317.4	Rhodobacter
JGMEKMIB_01519	recN		COG0497	L	May be involved in recombinational repair of damaged DNA	272943.RSP_2172	9.8e-163	579.3	Rhodobacter
JGMEKMIB_01520	bamD		COG4105	M	Part of the outer membrane protein assembly complex, which is involved in assembly and insertion of beta-barrel proteins into the outer membrane	272943.RSP_2171	2.3e-167	594.7	Rhodobacter
JGMEKMIB_01521	lpxC	3.5.1.108,4.2.1.59	COG0774	M	Catalyzes the hydrolysis of UDP-3-O-myristoyl-N- acetylglucosamine to form UDP-3-O-myristoylglucosamine and acetate, the committed step in lipid A biosynthesis	272943.RSP_2170	1e-263	915.6	Rhodobacter
JGMEKMIB_01522	ftsZ		COG0206	D	Essential cell division protein that forms a contractile ring structure (Z ring) at the future cell division site. The regulation of the ring assembly controls the timing and the location of cell division. One of the functions of the FtsZ ring is to recruit other cell division proteins to the septum to produce a new cell wall between the dividing cells. Binds GTP and shows GTPase activity	272943.RSP_2169	3.3e-149	534.3	Rhodobacter
JGMEKMIB_01523	ftsA		COG0849	D	Cell division protein that is involved in the assembly of the Z ring. May serve as a membrane anchor for the Z ring	272943.RSP_2168	2.9e-65	254.2	Alphaproteobacteria
JGMEKMIB_01524	ftsQ	6.3.2.4	COG1589	D	Cell division protein FtsQ	272943.RSP_2167	3e-136	491.1	Rhodobacter
JGMEKMIB_01525	ddl	1.3.1.98,6.3.2.4	COG1181	F	Cell wall formation	272943.RSP_2166	0	2125.5	Rhodobacter
JGMEKMIB_01526	murB	1.3.1.98,6.3.2.4	COG0812	M	Cell wall formation	272943.RSP_2165	3.6e-76	290.8	Rhodobacter
JGMEKMIB_01527				S	Protein of unknown function (DUF2484)	272943.RSP_2161	6.2e-123	446.8	Alphaproteobacteria
JGMEKMIB_01528	murC	6.3.2.8	COG0773	M	Belongs to the MurCDEF family	272943.RSP_2160	4.2e-133	480.7	Rhodobacter
JGMEKMIB_01529	murG	2.4.1.227	COG0707	M	Cell wall formation. Catalyzes the transfer of a GlcNAc subunit on undecaprenyl-pyrophosphoryl-MurNAc-pentapeptide (lipid intermediate I) to form undecaprenyl-pyrophosphoryl-MurNAc- (pentapeptide)GlcNAc (lipid intermediate II)	272943.RSP_2159	1.4e-209	735.3	Rhodobacter
JGMEKMIB_01530	ftsW	2.4.1.227	COG0772	D	TIGRFAM cell division protein FtsW	272943.RSP_2158	2.2e-215	754.6	Rhodobacter
JGMEKMIB_01531			COG3832	J	glyoxalase III activity	272943.RSP_2157	2e-161	575.1	Rhodobacter
JGMEKMIB_01532			COG3791	S	PFAM glutathione-dependent formaldehyde-activating	272943.RSP_2156	5.5e-136	490.3	Rhodobacter
JGMEKMIB_01533	murD	6.3.2.9	COG0771	M	Cell wall formation. Catalyzes the addition of glutamate to the nucleotide precursor UDP-N-acetylmuramoyl-L-alanine (UMA)	272943.RSP_2155	1.7e-246	858.2	Rhodobacter
JGMEKMIB_01534			COG2823	S	hyperosmotic response	272943.RSP_2154	4.5e-244	850.1	Rhodobacter
JGMEKMIB_01535	mraY	2.7.8.13	COG0472	M	First step of the lipid cycle reactions in the biosynthesis of the cell wall peptidoglycan	272943.RSP_2153	1.7e-153	548.5	Rhodobacter
JGMEKMIB_01536	murF	6.3.2.10,6.3.2.13	COG0770	M	Involved in cell wall formation. Catalyzes the final step in the synthesis of UDP-N-acetylmuramoyl-pentapeptide, the precursor of murein	272943.RSP_2151	3.5e-89	334.3	Rhodobacter
JGMEKMIB_01537	murE	6.3.2.13	COG0769	M	Catalyzes the addition of meso-diaminopimelic acid to the nucleotide precursor UDP-N-acetylmuramoyl-L-alanyl-D-glutamate (UMAG) in the biosynthesis of bacterial cell-wall peptidoglycan	272943.RSP_2149	7.4e-132	476.5	Rhodobacter
JGMEKMIB_01538	ftsI	3.4.16.4	COG0768	M	Penicillin-binding protein, dimerisation domain	272943.RSP_2148	0	1554.3	Rhodobacter
JGMEKMIB_01539	MA20_01770		COG5462	S	secreted (Periplasmic) protein	272943.RSP_2147	1.2e-194	685.6	Rhodobacter
JGMEKMIB_01540	rsmH	2.1.1.199	COG0275	J	Specifically methylates the N4 position of cytidine in position 1402 (C1402) of 16S rRNA	272943.RSP_2146	2e-189	668.3	Rhodobacter
JGMEKMIB_01541	mraZ		COG2001	K	Belongs to the MraZ family	272943.RSP_2145	3e-75	287.7	Rhodobacter
JGMEKMIB_01542	mrp		COG0489	D	Binds and transfers iron-sulfur (Fe-S) clusters to target apoproteins. Can hydrolyze ATP	272943.RSP_2144	5.3e-239	833.2	Alphaproteobacteria
JGMEKMIB_01543			COG5457	S	Domain of unknown function (DUF1127)	272943.RSP_2143	4.2e-272	943.3	Rhodobacter
JGMEKMIB_01545	ydcO		COG3135	Q	PFAM Benzoate membrane transport protein	272943.RSP_2142	1.4e-231	808.5	Alphaproteobacteria
JGMEKMIB_01546	uvrD	3.6.4.12	COG0210	L	PFAM UvrD REP helicase	272943.RSP_2141	3.2e-200	704.1	Rhodobacter
JGMEKMIB_01547	pyc	6.4.1.1	COG1038	C	Catalyzes a 2-step reaction, involving the ATP-dependent carboxylation of the covalently attached biotin in the first step and the transfer of the carboxyl group to pyruvate in the second	272943.RSP_2140	1.6e-104	385.6	Alphaproteobacteria
JGMEKMIB_01549	lepA		COG0481	J	Required for accurate and efficient protein synthesis under certain stress conditions. May act as a fidelity factor of the translation reaction, by catalyzing a one-codon backward translocation of tRNAs on improperly translocated ribosomes. Back- translocation proceeds from a post-translocation (POST) complex to a pre-translocation (PRE) complex, thus giving elongation factor G a second chance to…	272943.RSP_2139	3.3e-77	294.3	Rhodobacter
JGMEKMIB_01550			33ERA	S	Entericidin EcnA/B family	272943.RSP_2138	1.7e-262	911.4	Rhodobacter
JGMEKMIB_01551						272943.RSP_2137	4.9e-25	119.8	Alphaproteobacteria
JGMEKMIB_01552			COG1359	C	PFAM Antibiotic biosynthesis monooxygenase	272943.RSP_2135	1.8e-33	147.9	Rhodobacter
JGMEKMIB_01553						272943.RSP_2136	3.6e-211	740.7	Rhodobacter
JGMEKMIB_01554						272943.RSP_2134	5e-131	473.8	Rhodobacter
JGMEKMIB_01555	uvrB		COG0556	L	damaged site, the DNA wraps around one UvrB monomer. DNA wrap is dependent on ATP binding by UvrB and probably causes local melting of the DNA helix, facilitating insertion of UvrB beta-hairpin between the DNA strands. Then UvrB probes one DNA strand for the presence of a lesion. If a lesion is found the UvrA subunits dissociate and the UvrB-DNA preincision complex is formed. This complex is subs…	272943.RSP_2132	9.1e-36	155.6	Rhodobacter
JGMEKMIB_01556	MA20_30235	1.6.5.3		C	PFAM ETC complex I subunit conserved region	272943.RSP_2131	0	1275	Rhodobacter
JGMEKMIB_01557	MA20_22190		COG0454	K	Acetyltransferase (GNAT) domain	272943.RSP_2130	6.8e-248	862.8	Rhodobacter
JGMEKMIB_01559			COG5477	S	small integral membrane protein	272943.RSP_2129	0	1077	Rhodobacter
JGMEKMIB_01560	ugpE		COG0395	P	ABC-type sugar transport system, permease component	272943.RSP_2128	1.7e-122	445.3	Rhodobacter
JGMEKMIB_01561	ugpA		COG1175	P	COG1175 ABC-type sugar transport systems permease components	272943.RSP_2127	6.8e-34	149.4	Rhodobacter
JGMEKMIB_01562	ugpC	3.6.3.55	COG3839	P	Belongs to the ABC transporter superfamily	272943.RSP_2126	1.4e-141	508.8	Rhodobacter
JGMEKMIB_01563	tupC	3.6.3.55	COG3839	P	Belongs to the ABC transporter superfamily	272943.RSP_2125	6.3e-51	206.5	Rhodobacter
JGMEKMIB_01564	glpD	1.1.5.3	COG0578	C	Belongs to the FAD-dependent glycerol-3-phosphate dehydrogenase family	272943.RSP_2124	7.8e-188	662.9	Rhodobacter
JGMEKMIB_01565						272943.RSP_2123	1.4e-198	698.7	Rhodobacter
JGMEKMIB_01566						272943.RSP_2122	1.4e-122	445.7	Rhodobacter
JGMEKMIB_01567	gcd	1.1.5.2	COG4993	G	Glucose dehydrogenase	272943.RSP_2121	1.3e-116	425.6	Rhodobacter
JGMEKMIB_01568			COG3861	S	electron transporter, transferring electrons within the cyclic electron transport pathway of photosynthesis activity	272943.RSP_2120	4e-259	900.2	Rhodobacter
JGMEKMIB_01570			COG2823	S	periplasmic or secreted lipoprotein	272943.RSP_2119	5.2e-63	246.9	Rhodobacter
JGMEKMIB_01571	exsF		COG0784	T	cheY-homologous receiver domain	272943.RSP_2118	2e-297	1027.7	Rhodobacter
JGMEKMIB_01572	mgtC		COG1285	S	PFAM MgtC	272943.RSP_2115	4.6e-171	607.1	Rhodobacter
JGMEKMIB_01573						272943.RSP_2114	4.3e-284	983.4	Rhodobacter
JGMEKMIB_01574	ligD	6.5.1.1	COG1793	L	DNA ligase	272943.RSP_2113	2.2e-254	884.4	Rhodobacter
JGMEKMIB_01576	ecfR		COG1595	K	Belongs to the sigma-70 factor family. ECF subfamily	272943.RSP_2112	7e-159	566.6	Rhodobacter
JGMEKMIB_01577	fabD	2.3.1.39	COG0331	I	TIGRFAM malonyl CoA-acyl carrier protein transacylase	272943.RSP_2111	1e-173	615.9	Rhodobacter
JGMEKMIB_01578	RSC1457		COG3313	S	Protein of unknown function (DUF1289)	272943.RSP_2110	6.5e-165	586.6	Rhodobacter
JGMEKMIB_01579	yqgF		COG0816	J	Could be a nuclease involved in processing of the 5'-end of pre-16S rRNA	1188256.BASI01000002_gene3194	3.3e-10	70.9	Rhodovulum
JGMEKMIB_01580	cycH		COG4235	O	Cytochrome c-type biogenesis protein	272943.RSP_2108	1.3e-268	931.8	Rhodobacter
JGMEKMIB_01581	soxB3	1.5.3.1	COG0665	C	TIGRFAM sarcosine oxidase, beta subunit family	272943.RSP_2105	2.7e-82	311.2	Bacteria
JGMEKMIB_01583	soxD	1.5.3.1	COG4311	C	PFAM Sarcosine oxidase, delta subunit	272943.RSP_2104	1e-89	335.9	Rhodobacter
JGMEKMIB_01584	soxA	1.5.3.1,1.5.8.4,2.1.2.10	COG0404	C	TIGRFAM sarcosine oxidase, alpha subunit family	272943.RSP_2103	3.2e-264	917.1	Rhodobacter
JGMEKMIB_01585	soxG	1.5.3.1	COG4583	C	PFAM Sarcosine oxidase gamma subunit	272943.RSP_2102	5.6e-98	363.6	Bacteria
JGMEKMIB_01586			COG1835	I	Acyl-transferase	272943.RSP_2101	1.1e-198	699.1	Rhodobacter
JGMEKMIB_01587	sodB	1.15.1.1	COG0605	C	Destroys radicals which are normally produced within the cells and which are toxic to biological systems	272943.RSP_2100	3.1e-254	884	Rhodobacter
JGMEKMIB_01588	yvdD	3.2.2.10	COG1611	S	Belongs to the LOG family	272943.RSP_2099	3.7e-271	940.3	Rhodobacter
JGMEKMIB_01589	lysM		COG1652	S	LysM domain	272943.RSP_2098	0	1140.2	Rhodobacter
JGMEKMIB_01590	atm1		COG5265	V	ABC transporter, transmembrane region	272943.RSP_2097	6.4e-60	236.5	Rhodobacter
JGMEKMIB_01591			COG4649	S	protein conserved in bacteria	272943.RSP_6038	4.2e-178	630.6	Rhodobacter
JGMEKMIB_01592	bamB		COG1520	S	PQQ-like domain	272943.RSP_2095	3.2e-89	334.3	Rhodobacter
JGMEKMIB_01593	der		COG1160	S	GTPase that plays an essential role in the late steps of ribosome biogenesis	272943.RSP_2093	6.7e-190	669.8	Rhodobacter
JGMEKMIB_01594	gsiA3		COG1123	P	Belongs to the ABC transporter superfamily	272943.RSP_6037	2.4e-30	137.5	Rhodobacter
JGMEKMIB_01595			COG1173	P	PFAM binding-protein-dependent transport systems inner membrane component	272943.RSP_2091	1.3e-191	675.6	Rhodobacter
JGMEKMIB_01596			COG0601	P	PFAM binding-protein-dependent transport systems inner membrane component	272943.RSP_2092	0	1567	Rhodobacter
JGMEKMIB_01597			COG0747	E	PFAM extracellular solute-binding protein, family 5	272943.RSP_2090	0	2281.9	Rhodobacter
JGMEKMIB_01598	miaA	2.5.1.75	COG0324	J	Catalyzes the transfer of a dimethylallyl group onto the adenine at position 37 in tRNAs that read codons beginning with uridine, leading to the formation of N6-(dimethylallyl)adenosine (i(6)A)	272943.RSP_2088	0	1177.2	Rhodobacter
JGMEKMIB_01599	pyrH	2.7.4.22	COG0528	F	Catalyzes the reversible phosphorylation of UMP to UDP	272943.RSP_6220	2.1e-14	84	Bacteria
JGMEKMIB_01600	frr		COG0233	J	Responsible for the release of ribosomes from messenger RNA at the termination of protein biosynthesis. May increase the efficiency of translation by recycling ribosomes from one round of translation to another	272943.RSP_2087	2.6e-28	130.6	Rhodobacter
JGMEKMIB_01601	uppS	2.5.1.31	COG0020	H	Catalyzes the condensation of isopentenyl diphosphate (IPP) with allylic pyrophosphates generating different type of terpenoids	272943.RSP_2086	1.3e-51	208.8	Rhodobacter
JGMEKMIB_01602	cdsA	2.7.7.41	COG0575	M	Belongs to the CDS family	272943.RSP_2085	1.9e-32	144.8	Alphaproteobacteria
JGMEKMIB_01603	dxr	1.1.1.267	COG0743	I	Catalyzes the NADP-dependent rearrangement and reduction of 1-deoxy-D-xylulose-5-phosphate (DXP) to 2-C-methyl-D-erythritol 4-phosphate (MEP)	272943.RSP_2084	3.1e-122	444.5	Alphaproteobacteria
JGMEKMIB_01604	rseP	3.4.21.107	COG0750	M	PDZ DHR GLGF domain protein	272943.RSP_2083	0	1407.5	Rhodobacter
JGMEKMIB_01606	bamA		COG4775	M	Part of the outer membrane protein assembly complex, which is involved in assembly and insertion of beta-barrel proteins into the outer membrane	272943.RSP_2082	7.3e-52	209.5	Rhodobacter
JGMEKMIB_01607	ompH		COG2825	M	PFAM Outer membrane	272943.RSP_2081	8.4e-76	289.7	Rhodobacter
JGMEKMIB_01608	fabZ	3.5.1.108,4.2.1.59	COG0764	I	Involved in unsaturated fatty acids biosynthesis. Catalyzes the dehydration of short chain beta-hydroxyacyl-ACPs and long chain saturated and unsaturated beta-hydroxyacyl-ACPs	272943.RSP_2664	4.6e-42	176.8	Alphaproteobacteria
JGMEKMIB_01609	lpxA	2.3.1.129	COG1043	M	Involved in the biosynthesis of lipid A, a phosphorylated glycolipid that anchors the lipopolysaccharide to the outer membrane of the cell	272943.RSP_2665	8.2e-148	529.6	Alphaproteobacteria
JGMEKMIB_01610	cdsA2	2.4.1.182	COG3494	S	Protein of unknown function (DUF1009)	272943.RSP_2666	7.5e-163	579.7	Alphaproteobacteria
JGMEKMIB_01611	lpxB	2.4.1.182	COG0763	M	Condensation of UDP-2,3-diacylglucosamine and 2,3- diacylglucosamine-1-phosphate to form lipid A disaccharide, a precursor of lipid A, a phosphorylated glycolipid that anchors the lipopolysaccharide to the outer membrane of the cell	272943.RSP_2667	1e-201	709.1	Alphaproteobacteria
JGMEKMIB_01612	uup		COG0488	S	PFAM ABC transporter	272943.RSP_2669	6e-202	709.9	Alphaproteobacteria
JGMEKMIB_01613			COG3637	M	Outer membrane protein beta-barrel domain	272943.RSP_2670	0	1074.7	Rhodobacter
JGMEKMIB_01614			COG1522	K	AsnC Lrp family	272943.RSP_2671	1.4e-43	181.8	Alphaproteobacteria
JGMEKMIB_01615			COG1280	E	LysE type translocator	272943.RSP_2672	6.9e-54	216.5	Alphaproteobacteria
JGMEKMIB_01616			COG2315	S	Protein conserved in bacteria	272943.RSP_2673	0	1599.7	Alphaproteobacteria
JGMEKMIB_01617	cysS	6.1.1.16,6.3.1.13	COG0215	J	Belongs to the class-I aminoacyl-tRNA synthetase family	272943.RSP_2674	1.9e-72	278.9	Bacteria
JGMEKMIB_01618	cimA	2.3.3.13	COG0119	H	Belongs to the alpha-IPM synthase homocitrate synthase family	272943.RSP_2676	1.2e-134	486.1	Alphaproteobacteria
JGMEKMIB_01619	rebM		COG2226	Q	Methyltransferase domain	272943.RSP_6064	8e-61	239.6	Alphaproteobacteria
JGMEKMIB_01620	crtB	2.5.1.32,2.5.1.99	COG1562	I	Squalene/phytoene synthase	272943.RSP_2677	2.8e-129	468	Rhodobacter
JGMEKMIB_01621			COG0477	EGP	PFAM Major Facilitator Superfamily	272943.RSP_2678	4.4e-39	166.8	Alphaproteobacteria
JGMEKMIB_01622	alkA	3.2.2.21	COG0122	L	PFAM HhH-GPD	272943.RSP_2679	0	1615.1	Alphaproteobacteria
JGMEKMIB_01623	estB		COG0400	S	PFAM phospholipase Carboxylesterase	272943.RSP_2681	4.6e-88	330.5	Alphaproteobacteria
JGMEKMIB_01624	MA20_20605		COG1403	L	PFAM HNH endonuclease	272943.RSP_2682	7.8e-158	563.1	Rhodobacter
JGMEKMIB_01625	arsC	1.20.4.1	COG0394	K	Low molecular weight phosphatase family	272943.RSP_2683	1.1e-36	158.7	Rhodobacter
JGMEKMIB_01626			COG0701	S	Predicted permease	272943.RSP_2684	1.2e-82	312.4	Rhodobacter
JGMEKMIB_01627			COG0640	K	transcriptional regulator, ArsR family	272943.RSP_2685	2.2e-219	768.1	Rhodobacter
JGMEKMIB_01628	cadC	1.20.4.1	COG0640	K	transcriptional regulator, ArsR family	272943.RSP_2686	4.9e-240	836.6	Rhodobacter
JGMEKMIB_01629	ywlB	1.20.4.1,2.3.1.1	COG1246	E	Acetyltransferase (GNAT) domain	272943.RSP_2688	4.4e-60	236.9	Rhodobacter
JGMEKMIB_01630	arsB	1.20.4.1	COG0798	P	PFAM Bile acid sodium symporter	272943.RSP_2689	0	1984.9	Rhodobacter
JGMEKMIB_01631	arsH		COG0431	S	NAD(P)H-dependent FMN reductase	272943.RSP_2690	6.8e-93	346.7	Rhodobacter
JGMEKMIB_01632			COG2814	EGP	Major facilitator Superfamily	272943.RSP_2692	0	1224.5	Alphaproteobacteria
JGMEKMIB_01633	zwf	1.1.1.363,1.1.1.49	COG0364	H	Catalyzes the oxidation of glucose 6-phosphate to 6- phosphogluconolactone	272943.RSP_2693	2.4e-115	421.4	Rhodobacter
JGMEKMIB_01634	pgl	3.1.1.31,5.3.1.9	COG0363	G	TIGRFAM 6-phosphogluconolactonase	272943.RSP_2694	7.5e-100	369.8	Rhodobacter
JGMEKMIB_01635	pgi	5.3.1.9	COG0166	F	Belongs to the GPI family	272943.RSP_2695	4.6e-212	743.8	Rhodobacter
JGMEKMIB_01636			COG0251	J	PFAM Endoribonuclease L-PSP	272943.RSP_2696	0	1147.9	Rhodobacter
JGMEKMIB_01637	rhdA	2.8.1.1,2.8.1.2	COG2897	M	sulfurtransferase	272943.RSP_2697	4.3e-107	394	Rhodobacter
JGMEKMIB_01638			COG2391	S	transporter component	272943.RSP_2698	8.5e-230	802.7	Rhodobacter
JGMEKMIB_01639						272943.RSP_2699	3.4e-277	960.3	Rhodobacter
JGMEKMIB_01640			COG2133	G	glucose sorbosone	272943.RSP_2700	0	1203.7	Rhodobacter
JGMEKMIB_01641			COG2863	C	cytochrome	272943.RSP_2701	2.1e-208	731.5	Rhodobacter
JGMEKMIB_01642						272943.RSP_2702	2e-178	631.7	Rhodobacter
JGMEKMIB_01643						349102.Rsph17025_2156	5.5e-292	1009.6	Rhodobacter
JGMEKMIB_01644						272943.RSP_2704	1.3e-171	609	Rhodobacter
JGMEKMIB_01645	sacB		COG0438	M	Stealth protein CR1, conserved region 1	272943.RSP_2705	1.9e-135	488.4	Rhodobacter
JGMEKMIB_01646			COG2327	S	Polysaccharide pyruvyl transferase	272943.RSP_2706	1.1e-95	355.9	Rhodobacter
JGMEKMIB_01647			COG0438	M	transferase activity, transferring glycosyl groups	272943.RSP_2707	7.7e-123	446.4	Rhodobacter
JGMEKMIB_01648			COG1598	S	HicB_like antitoxin of bacterial toxin-antitoxin system	272943.RSP_2708	3.9e-145	520.8	Rhodobacter
JGMEKMIB_01650	fdx7		COG0633	C	Domain of unknown function (DUF4445)	272943.RSP_2709	7.5e-214	749.6	Rhodobacter
JGMEKMIB_01651	metH	2.1.1.13,2.1.1.245,2.1.1.258	COG1410	H	CO dehydrogenase/acetyl-CoA synthase delta subunit	272943.RSP_2710	1.5e-247	861.7	Rhodobacter
JGMEKMIB_01652	metF	1.5.1.20	COG0685	E	COG0685 5,10-methylenetetrahydrofolate reductase	272943.RSP_2711	0	1465.7	Rhodobacter
JGMEKMIB_01653				S	Virulence factor	272943.RSP_6204	2.6e-89	335.1	Rhodobacter
JGMEKMIB_01654	ppx	3.6.1.11,3.6.1.40	COG0248	FP	PFAM Ppx GppA phosphatase	272943.RSP_2712	5e-81	307	Rhodobacter
JGMEKMIB_01655	ftsJ	2.1.1.166	COG0293	J	Specifically methylates the uridine in position 2552 of 23S rRNA at the 2'-O position of the ribose in the fully assembled 50S ribosomal subunit	272943.RSP_2714	9.5e-125	453	Rhodobacter
JGMEKMIB_01657	ycbK		COG3108	S	Bacterial protein of unknown function (DUF882)	272943.RSP_2717	0	1137.5	Rhodobacter
JGMEKMIB_01658			COG2989	S	Putative peptidoglycan binding domain	272943.RSP_2718	6.2e-108	396.7	Rhodobacter
JGMEKMIB_01659	lpxD	2.3.1.191	COG1044	M	Catalyzes the N-acylation of UDP-3-O-acylglucosamine using 3-hydroxyacyl-ACP as the acyl donor. Is involved in the biosynthesis of lipid A, a phosphorylated glycolipid that anchors the lipopolysaccharide to the outer membrane of the cell	272943.RSP_2719	6.1e-76	290	Rhodobacter
JGMEKMIB_01660	acp		COG0236	IQ	Phosphopantetheine attachment site	272943.RSP_2720	5e-97	360.5	Rhodobacter
JGMEKMIB_01661	fabF_1	2.3.1.179	COG0304	H	Belongs to the beta-ketoacyl-ACP synthases family	272943.RSP_2721	6.7e-78	296.6	Alphaproteobacteria
JGMEKMIB_01662			COG5342	S	PFAM Invasion associated locus B	349102.Rsph17025_2071	3.8e-181	641.3	Rhodobacter
JGMEKMIB_01663	katA	1.11.1.6	COG0753	P	serves to protect cells from the toxic effects of hydrogen peroxide	272943.RSP_2723	0	1079.3	Rhodobacter
JGMEKMIB_01664	oxyR		COG0583	K	LysR substrate binding domain	272943.RSP_2724	2.9e-128	464.5	Alphaproteobacteria
JGMEKMIB_01665			COG0678	O	Redoxin	272943.RSP_2725	8.7e-131	473	Rhodobacter
JGMEKMIB_01666	aqpZ		COG0580	G	Belongs to the MIP aquaporin (TC 1.A.8) family	272943.RSP_2726	4.1e-207	727.2	Rhodobacter
JGMEKMIB_01667	lipA	2.8.1.8	COG0320	H	Catalyzes the radical-mediated insertion of two sulfur atoms into the C-6 and C-8 positions of the octanoyl moiety bound to the lipoyl domains of lipoate-dependent enzymes, thereby converting the octanoylated domains into lipoylated derivatives	272943.RSP_2727	4e-105	387.5	Rhodobacter
JGMEKMIB_01668	cycA		COG2010	C	Cytochrome c, mono- and diheme variants	272943.RSP_2728	1.3e-119	435.6	Rhodobacter
JGMEKMIB_01669	cycP		COG3909	C	Cytochrome c	272943.RSP_2729	1.1e-109	402.5	Rhodobacter
JGMEKMIB_01670	hpt	2.4.2.8	COG0634	F	Belongs to the purine pyrimidine phosphoribosyltransferase family	349102.Rsph17025_1410	1.7e-124	452.2	Rhodobacter
JGMEKMIB_01671	pasT		COG2867	I	cyclase dehydrase	349102.Rsph17025_1408	6.2e-39	166.8	Rhodobacter
JGMEKMIB_01672	rpe	5.1.3.1	COG0036	G	Belongs to the ribulose-phosphate 3-epimerase family	349102.Rsph17025_1407	6.1e-20	103.2	Rhodobacter
JGMEKMIB_01673		1.5.3.1,1.5.8.4	COG0665	E	PFAM FAD dependent oxidoreductase	272943.RSP_2730	7.4e-47	193	Rhodobacter
JGMEKMIB_01674	tsf		COG0264	J	Associates with the EF-Tu.GDP complex and induces the exchange of GDP to GTP. It remains bound to the aminoacyl-tRNA.EF- Tu.GTP complex up to the GTP hydrolysis stage on the ribosome	349102.Rsph17025_1405	8.1e-57	226.5	Rhodobacter
JGMEKMIB_01675	rpsB		COG0052	J	Belongs to the universal ribosomal protein uS2 family	349102.Rsph17025_1404	1e-174	619.4	Rhodobacter
JGMEKMIB_01676	psuK		COG0524	H	PFAM PfkB	272943.RSP_2731	1.6e-126	458.8	Alphaproteobacteria
JGMEKMIB_01677	psuG	4.2.1.70	COG2313	H	Catalyzes the reversible cleavage of pseudouridine 5'- phosphate (PsiMP) to ribose 5-phosphate and uracil. Functions biologically in the cleavage direction, as part of a pseudouridine degradation pathway	272943.RSP_2732	1e-199	702.6	Alphaproteobacteria
JGMEKMIB_01678			COG1028	C	TIGRFAM 3-hydroxybutyrate dehydrogenase	272943.RSP_2734	7.6e-285	985.7	Rhodobacter
JGMEKMIB_01679	nikA		COG4166	E	PFAM extracellular solute-binding protein, family 5	272943.RSP_2735	6.3e-117	426.8	Rhodobacter
JGMEKMIB_01681	MA20_39335		COG0841	V	Belongs to the resistance-nodulation-cell division (RND) (TC 2.A.6) family	272943.RSP_2736	8.9e-303	1045.4	Rhodobacter
JGMEKMIB_01682			COG0845	M	Belongs to the membrane fusion protein (MFP) (TC 8.A.1) family	272943.RSP_2737	4.4e-58	230.3	Rhodobacter
JGMEKMIB_01683	eefR		COG1309	K	PFAM regulatory protein TetR	272943.RSP_2738	3.8e-176	624	Alphaproteobacteria
JGMEKMIB_01684	MA20_08835		COG2761	Q	DSBA-like thioredoxin domain	272943.RSP_2739	1e-199	702.6	Alphaproteobacteria
JGMEKMIB_01685			COG0477	EGP	PFAM Major Facilitator Superfamily	272943.RSP_6066	8.2e-18	95.5	Alphaproteobacteria
JGMEKMIB_01686	mfd		COG1197	L	Couples transcription and DNA repair by recognizing RNA polymerase (RNAP) stalled at DNA lesions. Mediates ATP-dependent release of RNAP and its truncated transcript from the DNA, and recruitment of nucleotide excision repair machinery to the damaged site	272943.RSP_2740	2.7e-246	857.4	Alphaproteobacteria
JGMEKMIB_01687				S	Component of SufBCD complex	272943.RSP_2741	2.6e-106	391.3	Alphaproteobacteria
JGMEKMIB_01688	hemB	4.2.1.24	COG0113	H	Belongs to the ALAD family	272943.RSP_6067	3.8e-51	207.2	Rhodobacter
JGMEKMIB_01689			COG2930	S	Las17-binding protein actin regulator	272943.RSP_2742	6.1e-194	683.3	Alphaproteobacteria
JGMEKMIB_01690	mmsB	1.1.1.31,1.1.1.60	COG2084	I	6-phosphogluconate dehydrogenase	272943.RSP_2744	5.1e-131	473.8	Rhodobacter
JGMEKMIB_01691	quiP	3.5.1.11	COG2366	S	Penicillin amidase	272943.RSP_2746	3.3e-178	630.9	Rhodobacter
JGMEKMIB_01692	hflX		COG2262	S	GTPase that associates with the 50S ribosomal subunit and may have a role during protein synthesis or ribosome biogenesis	272943.RSP_2747	1.7e-240	838.2	Alphaproteobacteria
JGMEKMIB_01693	hfq		COG1923	J	RNA chaperone that binds small regulatory RNA (sRNAs) and mRNAs to facilitate mRNA translational regulation in response to envelope stress, environmental stress and changes in metabolite concentrations. Also binds with high specificity to tRNAs	272943.RSP_2748	4.7e-64	250.4	Proteobacteria
JGMEKMIB_01694	trkH		COG0168	P	PFAM Cation	272943.RSP_2766	0	1304.3	Rhodobacter
JGMEKMIB_01695	trkA		COG0569	C	PFAM TrkA-N domain	272943.RSP_2768	1.6e-177	628.6	Rhodobacter
JGMEKMIB_01696	ntrX		COG2204	T	Two component, sigma54 specific, transcriptional regulator, Fis family	272943.RSP_2769	2.9e-173	614.4	Rhodobacter
JGMEKMIB_01697	ntrY	2.7.13.3	COG5000	T	signal transduction histidine kinase	272943.RSP_2770	3e-47	194.1	Rhodobacter
JGMEKMIB_01698	glnG		COG2204	K	Transcriptional regulator	272943.RSP_2771	7.4e-211	739.6	Rhodobacter
JGMEKMIB_01699	glnL	2.7.13.3	COG3852	F	Signal transduction histidine kinase	272943.RSP_2772	1.2e-129	469.2	Rhodobacter
JGMEKMIB_01700	dusB		COG0042	J	Catalyzes the synthesis of 5,6-dihydrouridine (D), a modified base found in the D-loop of most tRNAs, via the reduction of the C5-C6 double bond in target uridines	272943.RSP_2773	4.7e-114	417.2	Rhodobacter
JGMEKMIB_01701	ispD	1.1.1.405,2.7.7.40,2.7.7.60,4.6.1.12	COG1211	I	Catalyzes the formation of 4-diphosphocytidyl-2-C- methyl-D-erythritol from CTP and 2-C-methyl-D-erythritol 4- phosphate (MEP)	272943.RSP_2774	2.7e-307	1060.4	Rhodobacter
JGMEKMIB_01702	ispF	2.1.1.228,2.7.7.60,4.6.1.12	COG0245	F	Bifunctional enzyme that catalyzes the formation of 4- diphosphocytidyl-2-C-methyl-D-erythritol from CTP and 2-C-methyl- D-erythritol 4-phosphate (MEP) (IspD), and catalyzes the conversion of 4-diphosphocytidyl-2-C-methyl-D-erythritol 2- phosphate (CDP-ME2P) to 2-C-methyl-D-erythritol 2,4- cyclodiphosphate (ME-CPP) with a corresponding release of cytidine 5-monophosphate (CMP) (IspF)	272943.RSP_2775	1e-145	523.1	Rhodobacter
JGMEKMIB_01703	pgpA	3.1.3.27	COG1267	I	Lipid phosphatase which dephosphorylates phosphatidylglycerophosphate (PGP) to phosphatidylglycerol (PG)	272943.RSP_2776	7.4e-37	159.5	Rhodobacter
JGMEKMIB_01704	cinA	3.5.1.42	COG1546	S	Belongs to the CinA family	272943.RSP_2777	4.3e-225	786.9	Rhodobacter
JGMEKMIB_01705	yhiN		COG2081	S	fumarate reductase succinate dehydrogenase flavoprotein domain protein	272943.RSP_2778	5.1e-111	407.1	Rhodobacter
JGMEKMIB_01708	cobO	2.5.1.17	COG2109	H	Required for both de novo synthesis of the corrin ring for the assimilation of exogenous corrinoids. Participates in the adenosylation of a variety of incomplete and complete corrinoids	272943.RSP_2779	3.2e-291	1006.9	Alphaproteobacteria
JGMEKMIB_01709	nnrS		COG3213	P	PFAM NnrS	272943.RSP_2780	4.9e-160	570.5	Rhodobacter
JGMEKMIB_01710	MA20_14540		COG5469	S	Protein of unknown function (DUF1636)	272943.RSP_2781	4.5e-105	387.1	Rhodobacter
JGMEKMIB_01711	cobW		COG0523	S	TIGRFAM cobalamin biosynthesis protein CobW	272943.RSP_2782	1.5e-111	409.1	Rhodobacter
JGMEKMIB_01712	cobN	6.6.1.2	COG1429	H	PFAM CobN Magnesium Chelatase	272943.RSP_2783	1.6e-185	655.2	Rhodobacter
JGMEKMIB_01713	cobH	1.7.7.1,2.1.1.130,2.1.1.151,5.4.99.60,5.4.99.61	COG2082	H	PFAM Precorrin-8X methylmutase	272943.RSP_2784	3.4e-171	607.4	Rhodobacter
JGMEKMIB_01714	cobI	2.1.1.130,2.1.1.131,2.1.1.151,2.1.1.152	COG2243	H	Belongs to the precorrin methyltransferase family	272943.RSP_2785	1.7e-76	292	Rhodobacter
JGMEKMIB_01715	cobJ	2.1.1.130,2.1.1.131,3.7.1.12	COG1010	H	Tetrapyrrole (Corrin Porphyrin)	272943.RSP_2786	1.6e-94	352.1	Rhodobacter
JGMEKMIB_01716	cobK	1.3.1.106,1.3.1.54,1.3.1.76,2.1.1.131,2.1.1.132,3.7.1.12,4.99.1.4	COG2099	H	PFAM Precorrin-6x reductase CbiJ CobK	272943.RSP_2787	1.3e-81	308.9	Rhodobacter
JGMEKMIB_01717	cobL	2.1.1.132	COG2241	H	precorrin-6y C5,15-methyltransferase (decarboxylating), CbiE subunit	272943.RSP_2864	1.2e-129	469.2	Rhodobacter
JGMEKMIB_01718		3.7.1.12		S	Cobalamin synthesis G C-terminus	272943.RSP_2862	3.1e-220	770.8	Rhodobacter
JGMEKMIB_01719	cobM	1.3.1.76,2.1.1.133,2.1.1.271,4.99.1.4	COG2875	H	Belongs to the precorrin methyltransferase family	272943.RSP_2861	2.7e-155	554.7	Rhodobacter
JGMEKMIB_01720	cobA	1.3.1.76,2.1.1.107,4.2.1.75,4.99.1.3,4.99.1.4	COG0007	H	Belongs to the precorrin methyltransferase family	272943.RSP_2860	2.8e-137	494.6	Rhodobacter
JGMEKMIB_01721	cobF	2.1.1.130,2.1.1.151,2.1.1.152	COG2243	H	TIGRFAM precorrin-6A synthase (deacetylating)	272943.RSP_6216	1.8e-143	515.4	Rhodobacter
JGMEKMIB_01723	aroB	2.7.1.71,4.2.3.4	COG0337	F	Catalyzes the conversion of 3-deoxy-D-arabino- heptulosonate 7-phosphate (DAHP) to dehydroquinate (DHQ)	272943.RSP_2858	1.6e-155	555.4	Rhodobacter
JGMEKMIB_01724	aroK	2.7.1.71	COG0703	F	Catalyzes the specific phosphorylation of the 3-hydroxyl group of shikimic acid using ATP as a cosubstrate	272943.RSP_2857	3.4e-143	514.2	Rhodobacter
JGMEKMIB_01725						272943.RSP_2856	0	1207.6	Rhodobacter
JGMEKMIB_01726						272943.RSP_2855	0	1983.8	Rhodobacter
JGMEKMIB_01727	xerD		COG4974	D	Tyrosine recombinase XerD	272943.RSP_2854	9.5e-145	520	Rhodobacter
JGMEKMIB_01728	yfjD		COG4536	P	CBS domain	272943.RSP_2853	9e-113	412.9	Rhodobacter
JGMEKMIB_01729			COG0583	K	DNA-binding transcription factor activity	272943.RSP_2852	6e-117	426.8	Rhodobacter
JGMEKMIB_01730						272943.RSP_2851	1.8e-218	765	Rhodobacter
JGMEKMIB_01731	mttB2	2.1.1.250	COG5598	H	PFAM trimethylamine methyltransferase	272943.RSP_2850	0	2258.4	Rhodobacter
JGMEKMIB_01732	MA20_38065		COG3218	S	transport system auxiliary component	272943.RSP_2849	2.4e-93	348.2	Rhodobacter
JGMEKMIB_01733	iamC		COG1463	Q	ABC-type transport system involved in resistance to organic solvents periplasmic component	272943.RSP_2848	5.4e-189	666.8	Rhodobacter
JGMEKMIB_01734	iamA		COG1127	Q	ABC transporter	272943.RSP_2847	1.7e-96	358.6	Rhodobacter
JGMEKMIB_01735	mlaE_1		COG0767	Q	ABC-type transport system involved in resistance to organic solvents permease component	272943.RSP_2846	8.9e-156	556.2	Rhodobacter
JGMEKMIB_01736			COG5591	S	Peptidase propeptide and YPEB domain	272943.RSP_2845	0	1636.3	Rhodobacter
JGMEKMIB_01737			COG3658	C	Cytochrome b/b6/petB	272943.RSP_2844	1.2e-244	852	Rhodobacter
JGMEKMIB_01739	lon	3.4.21.53	COG0466	O	ATP-dependent serine protease that mediates the selective degradation of mutant and abnormal proteins as well as certain short-lived regulatory proteins. Required for cellular homeostasis and for survival from DNA damage and developmental changes induced by stress. Degrades polypeptides processively to yield small peptide fragments that are 5 to 10 amino acids long. Binds to DNA in a double-stran…	272943.RSP_2843	1.3e-37	161.8	Rhodobacter
JGMEKMIB_01740	nemA		COG1902	C	PFAM NADH flavin oxidoreductase NADH oxidase	272943.RSP_2842	2.5e-275	954.1	Rhodobacter
JGMEKMIB_01741	tgt	2.4.2.29	COG0343	F	Catalyzes the base-exchange of a guanine (G) residue with the queuine precursor 7-aminomethyl-7-deazaguanine (PreQ1) at position 34 (anticodon wobble position) in tRNAs with GU(N) anticodons (tRNA-Asp, -Asn, -His and -Tyr). Catalysis occurs through a double-displacement mechanism. The nucleophile active site attacks the C1' of nucleotide 34 to detach the guanine base from the RNA, forming a coval…	272943.RSP_2841	2.9e-254	884	Rhodobacter
JGMEKMIB_01742	MA20_16805		COG0841	V	Belongs to the resistance-nodulation-cell division (RND) (TC 2.A.6) family	272943.RSP_2840	8e-263	912.5	Rhodobacter
JGMEKMIB_01743	Z012_03225		COG0845	M	Belongs to the membrane fusion protein (MFP) (TC 8.A.1) family	272943.RSP_2839	0	1424.5	Rhodobacter
JGMEKMIB_01744			COG1309	K	transcriptional regulator	272943.RSP_2838	4.2e-253	880.2	Rhodobacter
JGMEKMIB_01745						272943.RSP_2837	4e-201	707.2	Rhodobacter
JGMEKMIB_01746	acxR		COG3284	K	GAF domain	272943.RSP_2836	8.7e-176	622.9	Rhodobacter
JGMEKMIB_01747			COG1064	C	Alcohol dehydrogenase GroES-like domain	272943.RSP_2835	3.1e-116	424.5	Rhodobacter
JGMEKMIB_01748	groEL		COG0459	O	Prevents misfolding and promotes the refolding and proper assembly of unfolded polypeptides generated under stress conditions	272943.RSP_6071	8.2e-87	326.2	Rhodobacter
JGMEKMIB_01749			COG2151	S	Iron-sulfur cluster assembly protein	272943.RSP_2834	1.7e-90	338.6	Rhodobacter
JGMEKMIB_01750			COG2159	S	amidohydrolase	272943.RSP_2833	3.6e-74	284.3	Rhodobacter
JGMEKMIB_01751	prmD			Q	MmoB/DmpM family	272943.RSP_2832	2.6e-219	767.7	Rhodobacter
JGMEKMIB_01752	prmC	1.14.13.227,1.14.13.236,1.14.13.25		S	methane phenol toluene	272943.RSP_2831	1e-110	406	Rhodobacter
JGMEKMIB_01753	prmB		COG0543	C	COG0543 2-polyprenylphenol hydroxylase and related flavodoxin oxidoreductases	272943.RSP_2830	4.4e-225	786.9	Rhodobacter
JGMEKMIB_01754	prmA	1.14.13.227	COG3350	S	methane phenol toluene	272943.RSP_2829	9e-62	242.7	Rhodobacter
JGMEKMIB_01755						272943.RSP_2828	5.8e-186	656.8	Rhodobacter
JGMEKMIB_01757			COG0823	U	Involved in the tonB-independent uptake of proteins	272943.RSP_2827	0	2099.3	Rhodobacter
JGMEKMIB_01758			33C8H			272943.RSP_6217	7.7e-109	399.8	Rhodobacter
JGMEKMIB_01759	rpoN		COG1508	K	Sigma factors are initiation factors that promote the attachment of RNA polymerase to specific initiation sites and are then released	272943.RSP_2826	1.7e-136	491.9	Rhodobacter
JGMEKMIB_01760	guaB	1.1.1.205	COG0516	F	Catalyzes the conversion of inosine 5'-phosphate (IMP) to xanthosine 5'-phosphate (XMP), the first committed and rate- limiting step in the de novo synthesis of guanine nucleotides, and therefore plays an important role in the regulation of cell growth	272943.RSP_2824	1.7e-128	465.3	Rhodobacter
JGMEKMIB_01761	ydiA		COG1275	P	Voltage-dependent anion channel	272943.RSP_2825	1.5e-121	442.2	Rhodobacter
JGMEKMIB_01763	aglK		COG3842	P	PFAM ABC transporter	272943.RSP_2823	7.6e-195	686.4	Rhodobacter
JGMEKMIB_01764	aglG		COG0395	P	PFAM binding-protein-dependent transport systems inner membrane component	272943.RSP_2822	1.4e-52	212.2	Rhodobacter
JGMEKMIB_01765	aglF		COG1175	P	PFAM binding-protein-dependent transport systems inner membrane component	272943.RSP_2821	5e-142	510.4	Rhodobacter
JGMEKMIB_01766	aglE		COG1653	G	extracellular solute-binding protein	272943.RSP_2820	3.2e-127	461.1	Rhodobacter
JGMEKMIB_01767	bglA	3.2.1.21	COG2723	G	hydrolase, family 1	272943.RSP_2819	5.4e-141	506.9	Rhodobacter
JGMEKMIB_01768	glk	2.7.1.2	COG0837	G	Belongs to the bacterial glucokinase family	272943.RSP_2818	6.2e-202	709.9	Rhodobacter
JGMEKMIB_01769	coxM	1.2.5.3	COG1319	C	Aerobic-type carbon monoxide dehydrogenase, middle subunit CoxM	272943.RSP_2817	7.1e-104	383.3	Rhodobacter
JGMEKMIB_01770	coxL	1.2.5.3	COG1529	C	aldehyde oxidase and xanthine dehydrogenase, a b hammerhead	272943.RSP_7533	4e-15	86.3	Alphaproteobacteria
JGMEKMIB_01771	coxS	1.2.5.3,1.3.99.16	COG2080	C	COG2080 Aerobic-type carbon monoxide dehydrogenase, small subunit CoxS CutS homologs	272943.RSP_2816	2.4e-276	957.6	Rhodobacter
JGMEKMIB_01772	coxG		COG3427	S	carbon monoxide dehydrogenase	272943.RSP_2815	6.3e-168	596.7	Rhodobacter
JGMEKMIB_01773			COG0642	T	PhoQ Sensor	272943.RSP_2814	9.5e-234	815.8	Rhodobacter
JGMEKMIB_01774			COG3287	S	FIST_C	272943.RSP_6073	4.8e-210	736.9	Rhodobacter
JGMEKMIB_01775			COG2197	K	Two component transcriptional regulator, LuxR family	272943.RSP_6226	5e-55	220.3	Rhodobacter
JGMEKMIB_01776	pgm	5.4.2.2	COG0033	G	phosphoglucomutase phosphomannomutase alpha beta alpha domain I	272943.RSP_2813	1e-295	1021.9	Rhodobacter
JGMEKMIB_01777	glgX	3.2.1.68	COG1523	G	Belongs to the glycosyl hydrolase 13 family	272943.RSP_2812	8.8e-102	376.3	Alphaproteobacteria
JGMEKMIB_01778	glgA	2.4.1.21	COG0297	F	Synthesizes alpha-1,4-glucan chains using ADP-glucose	272943.RSP_2811	1.2e-166	592.4	Alphaproteobacteria
JGMEKMIB_01779	glgC	2.7.7.27	COG0448	H	Belongs to the bacterial plant glucose-1-phosphate adenylyltransferase family	272943.RSP_2810	9.4e-141	506.1	Alphaproteobacteria
JGMEKMIB_01780	glgP	2.4.1.1	COG0058	F	Phosphorylase is an important allosteric enzyme in carbohydrate metabolism. Enzymes from different sources differ in their regulatory mechanisms and in their natural substrates. However, all known phosphorylases share catalytic and structural properties	272943.RSP_2809	4.6e-186	657.1	Alphaproteobacteria
JGMEKMIB_01781			COG1959	K	transcriptional regulator, Rrf2 family	272943.RSP_2808	1.8e-40	171.4	Alphaproteobacteria
JGMEKMIB_01782	cueR		COG0789	K	TIGRFAM Cu(I)-responsive transcriptional regulator	272943.RSP_2807	2.6e-97	361.3	Rhodobacter
JGMEKMIB_01783	actP	3.6.3.54	COG2217	P	ATPase, P-type (transporting), HAD superfamily, subfamily IC	272943.RSP_2806	0	1523.1	Rhodobacter
JGMEKMIB_01784	copZ		COG2608	C	Heavy-metal-associated domain	272943.RSP_2805	2.2e-204	718	Rhodobacter
JGMEKMIB_01785	ndk	2.7.4.6	COG0105	F	Major role in the synthesis of nucleoside triphosphates other than ATP. The ATP gamma phosphate is transferred to the NDP beta phosphate via a ping-pong mechanism, using a phosphorylated active-site intermediate	272943.RSP_2804	3.5e-213	747.3	Rhodobacter
JGMEKMIB_01786	yheS		COG0488	S	PFAM ABC transporter	272943.RSP_2803	0	1902.1	Rhodobacter
JGMEKMIB_01787	marC		COG2095	U	PFAM multiple antibiotic resistance (MarC)-related protein	272943.RSP_2802	4.8e-205	720.3	Rhodobacter
JGMEKMIB_01788	MA20_25915		COG3577	S	gag-polyprotein putative aspartyl protease	272943.RSP_2801	1.4e-107	395.6	Alphaproteobacteria
JGMEKMIB_01789	holC	2.7.7.7	COG2927	L	PFAM DNA polymerase III chi subunit, HolC	272943.RSP_6075	2.5e-72	278.1	Alphaproteobacteria
JGMEKMIB_01790	pepA	3.4.11.1,3.4.11.5	COG0260	E	Presumably involved in the processing and regular turnover of intracellular proteins. Catalyzes the removal of unsubstituted N-terminal amino acids from various peptides	272943.RSP_2800	0	1238.4	Rhodobacter
JGMEKMIB_01791	lptF		COG0795	S	permease YjgP YjgQ family	272943.RSP_2799	6e-210	736.5	Rhodobacter
JGMEKMIB_01792	lptG		COG0795	S	permease YjgP YjgQ family	272943.RSP_2798	6.5e-277	959.5	Rhodobacter
JGMEKMIB_01793	lptD		COG1452	M	Involved in the assembly of lipopolysaccharide (LPS) at the surface of the outer membrane	272943.RSP_2797	1.4e-144	518.8	Alphaproteobacteria
JGMEKMIB_01794	surA	5.2.1.8	COG0760	M	PPIC-type PPIASE domain	272943.RSP_2796	5.8e-207	726.5	Alphaproteobacteria
JGMEKMIB_01795	pdxA	1.1.1.262,1.1.1.408,1.1.1.409	COG1995	H	Catalyzes the NAD(P)-dependent oxidation of 4- (phosphohydroxy)-L-threonine (HTP) into 2-amino-3-oxo-4- (phosphohydroxy)butyric acid which spontaneously decarboxylates to form 3-amino-2-oxopropyl phosphate (AHAP)	272943.RSP_2795	1.2e-61	242.3	Alphaproteobacteria
JGMEKMIB_01796	ksgA	2.1.1.182	COG0030	J	Specifically dimethylates two adjacent adenosines (A1518 and A1519) in the loop of a conserved hairpin near the 3'-end of 16S rRNA in the 30S particle. May play a critical role in biogenesis of 30S subunits	272943.RSP_2794	1.3e-201	708.8	Alphaproteobacteria
JGMEKMIB_01797		3.1.26.12	COG5373	S	Domain of unknown function (DUF4167)	272943.RSP_2793	7.2e-211	739.6	Alphaproteobacteria
JGMEKMIB_01798	prmC	2.1.1.297,2.1.1.4	COG2890	J	Methylates the class 1 translation termination release factors RF1 PrfA and RF2 PrfB on the glutamine residue of the universally conserved GGQ motif	272943.RSP_2792	0	1167.9	Alphaproteobacteria
JGMEKMIB_01799	prfA		COG0216	J	Peptide chain release factor 1 directs the termination of translation in response to the peptide chain termination codons UAG and UAA	272943.RSP_2791	1.2e-77	295.8	Alphaproteobacteria
JGMEKMIB_01800	MA20_30730		COG2945	S	X-Pro dipeptidyl-peptidase (S15 family)	272943.RSP_2789	6.2e-191	673.3	Bacteria
JGMEKMIB_01801	iscR	2.8.1.7	COG1959	K	Transcriptional regulator	272943.RSP_6076	7.2e-26	122.5	Bacteria
JGMEKMIB_01802	nifS	2.8.1.7	COG1104	H	PFAM aminotransferase	272943.RSP_2867	6.8e-221	773.1	Alphaproteobacteria
JGMEKMIB_01803	sufB		COG0719	O	TIGRFAM FeS assembly protein SufB	272943.RSP_2868	2.6e-261	907.5	Rhodobacter
JGMEKMIB_01804	ybjQ		COG0393	S	Belongs to the UPF0145 family	272943.RSP_2869	4.6e-153	547.4	Rhodobacter
JGMEKMIB_01805	sufC		COG0396	O	TIGRFAM FeS assembly ATPase SufC	272943.RSP_2870	2.2e-199	701.4	Rhodobacter
JGMEKMIB_01806	sufD		COG0719	O	Uncharacterized protein family (UPF0051)	272943.RSP_2871	3e-204	717.6	Rhodobacter
JGMEKMIB_01807						272943.RSP_2872	5.7e-183	646.7	Rhodobacter
JGMEKMIB_01808				S	Yip1 domain	272943.RSP_2873	1.7e-267	927.9	Rhodobacter
JGMEKMIB_01809	sufS	2.8.1.7,4.4.1.16	COG0520	H	Catalyzes the removal of elemental sulfur and selenium atoms from L-cysteine, L-cystine, L-selenocysteine, and L- selenocystine to produce L-alanine	272943.RSP_2874	5.9e-260	902.9	Rhodobacter
JGMEKMIB_01810	cobD	6.3.1.10	COG1270	H	Converts cobyric acid to cobinamide by the addition of aminopropanol on the F carboxylic group	272943.RSP_2875	2.1e-174	618.2	Rhodobacter
JGMEKMIB_01811			COG1813	K	peptidyl-tyrosine sulfation	272943.RSP_2876	2.1e-135	488.4	Alphaproteobacteria
JGMEKMIB_01812			COG1132	V	Pfam ABC transporter	272943.RSP_2877	0	1592.8	Rhodobacter
JGMEKMIB_01813	vnfA		COG0348	C	4Fe-4S binding domain	272943.RSP_2878	1.4e-86	325.5	Alphaproteobacteria
JGMEKMIB_01814						272943.RSP_2879	5.5e-92	343.6	Alphaproteobacteria
JGMEKMIB_01815	apnhaP		COG0025,COG2905	P	Na H antiporter	272943.RSP_2880	0	1403.7	Rhodobacter
JGMEKMIB_01817	metG	6.1.1.10	COG0143	J	Is required not only for elongation of protein synthesis but also for the initiation of all mRNA translation through initiator tRNA(fMet) aminoacylation	272943.RSP_2881	1.5e-211	741.9	Rhodobacter
JGMEKMIB_01818			COG4544	S	SOS response	272943.RSP_2882	4.1e-116	424.1	Rhodobacter
JGMEKMIB_01819	tas		COG0667	C	PFAM aldo keto reductase	272943.RSP_2883	0	1073.5	Rhodobacter
JGMEKMIB_01820						272943.RSP_2886	2.9e-248	864	Rhodobacter
JGMEKMIB_01821			COG3040	M	lipocalin	272943.RSP_2888	5e-75	287	Rhodobacter
JGMEKMIB_01823			COG1051	F	NUDIX domain	272943.RSP_2889	1.7e-72	278.5	Rhodobacter
JGMEKMIB_01824			COG5349	S	COG1405 Transcription initiation factor TFIIIB, Brf1 subunit Transcription initiation factor TFIIB	272943.RSP_2890	0	1481.5	Rhodobacter
JGMEKMIB_01825			COG5126	DTZ	EF-hand, calcium binding motif	272943.RSP_2891	2.8e-25	120.6	Rhodobacter
JGMEKMIB_01826	sigW		COG1595	K	Belongs to the sigma-70 factor family. ECF subfamily	272943.RSP_2894	5.6e-71	273.5	Rhodobacter
JGMEKMIB_01827						272943.RSP_2895	0	1176.8	Rhodobacter
JGMEKMIB_01828			COG5612	S	Heavy-metal resistance	272943.RSP_2896	2.9e-100	371.3	Rhodobacter
JGMEKMIB_01829	pleD	2.7.7.65	COG2199	T	Response regulator receiver	272943.RSP_2897	7.1e-101	373.2	Rhodobacter
JGMEKMIB_01830	MA20_36230			S	Protein of unknown function (DUF3572)	272943.RSP_2898	7.2e-77	293.1	Rhodobacter
JGMEKMIB_01831	gph	3.1.3.18	COG0546	S	subfamily IA, variant 1	272943.RSP_2899	1.3e-271	941.8	Rhodobacter
JGMEKMIB_01832	cybH		COG0474	P	Domain of unknown function (DUF4153)	272943.RSP_2900	5.3e-201	706.8	Rhodobacter
JGMEKMIB_01833			COG1060	H	Haem-NO-binding	272943.RSP_2901	2e-192	678.3	Rhodobacter
JGMEKMIB_01834			COG2199	T	TIGRFAM diguanylate cyclase	272943.RSP_2902	0	1404	Rhodobacter
JGMEKMIB_01835		4.6.1.1	COG5607	S	PFAM CHAD domain containing protein	272943.RSP_2903	6.3e-216	756.5	Rhodobacter
JGMEKMIB_01836						272943.RSP_2904	8.9e-173	612.8	Rhodobacter
JGMEKMIB_01837	ldhA	1.1.1.28	COG1052	CH	D-isomer specific 2-hydroxyacid dehydrogenase	272943.RSP_2905	3.7e-151	540.8	Rhodobacter
JGMEKMIB_01838	yhcK	2.7.7.65	COG3706	T	GGDEF domain	272943.RSP_6078	9.9e-72	276.9	Rhodobacter
JGMEKMIB_01840	recJ		COG0608	L	TIGRFAM single-stranded-DNA-specific exonuclease RecJ	272943.RSP_2906	7.8e-141	506.5	Rhodobacter
JGMEKMIB_01841	glpX	3.1.3.11,3.1.3.37	COG1494	G	TIGRFAM fructose-1,6-bisphosphatase, class II	272943.RSP_2907	1.4e-187	662.1	Rhodobacter
JGMEKMIB_01842	hom	1.1.1.3	COG0460	C	PFAM Homoserine dehydrogenase	272943.RSP_0444	9.5e-126	456.1	Rhodobacter
JGMEKMIB_01844	kstR2		COG1309	K	Bacterial regulatory proteins, tetR family	272943.RSP_0443	1.1e-78	299.3	Rhodobacter
JGMEKMIB_01845			COG4961	U	PFAM TadE family protein	272943.RSP_0442	1.6e-183	648.7	Rhodobacter
JGMEKMIB_01846			COG4961	U	Flp pilus assembly protein TadG	272943.RSP_0440	4.2e-294	1016.5	Rhodobacter
JGMEKMIB_01847			COG2304	S	Putative Flp pilus-assembly TadE/G-like	272943.RSP_0439	1.9e-47	194.9	Alphaproteobacteria
JGMEKMIB_01848	gdhA	1.4.1.3	COG0334	C	Belongs to the Glu Leu Phe Val dehydrogenases family	272943.RSP_0437	2.2e-134	485	Rhodobacter
JGMEKMIB_01849	dnaG		COG0358	L	RNA polymerase that catalyzes the synthesis of short RNA molecules used as primers for DNA polymerase during DNA replication	272943.RSP_0434	7.3e-239	832.8	Rhodobacter
JGMEKMIB_01850	rpoD		COG0568	K	Sigma factors are initiation factors that promote the attachment of RNA polymerase to specific initiation sites and are then released. This sigma factor is the primary sigma factor during exponential growth	272943.RSP_0433	1.3e-79	302.4	Rhodobacter
JGMEKMIB_01851						272943.RSP_0432	6.9e-96	356.7	Rhodobacter
JGMEKMIB_01852	nrdR		COG1327	K	Negatively regulates transcription of bacterial ribonucleotide reductase nrd genes and operons by binding to NrdR- boxes	272943.RSP_0431	1.3e-234	818.5	Rhodobacter
JGMEKMIB_01853	ribD	1.1.1.193,3.5.4.26	COG0117,COG1985	H	Converts 2,5-diamino-6-(ribosylamino)-4(3h)-pyrimidinone 5'-phosphate into 5-amino-6-(ribosylamino)-2,4(1h,3h)- pyrimidinedione 5'-phosphate	272943.RSP_0430	3e-157	561.2	Rhodobacter
JGMEKMIB_01854	gloA	4.4.1.5	COG0346	E	Glyoxalase/Bleomycin resistance protein/Dioxygenase superfamily	272943.RSP_6228	6.6e-31	139.4	Bacteria
JGMEKMIB_01855	thyA	2.1.1.45	COG0207	F	Catalyzes the reductive methylation of 2'-deoxyuridine- 5'-monophosphate (dUMP) to 2'-deoxythymidine-5'-monophosphate (dTMP) while utilizing 5,10-methylenetetrahydrofolate (mTHF) as the methyl donor and reductant in the reaction, yielding dihydrofolate (DHF) as a by-product. This enzymatic reaction provides an intracellular de novo source of dTMP, an essential precursor for DNA biosynthesis	272943.RSP_0429	0	1170.6	Alphaproteobacteria
JGMEKMIB_01856	folA	1.5.1.3	COG0262	H	Key enzyme in folate metabolism. Catalyzes an essential reaction for de novo glycine and purine synthesis, and for DNA precursor synthesis	272943.RSP_0428	8.8e-256	889	Alphaproteobacteria
JGMEKMIB_01857			COG4852	S	Predicted membrane protein (DUF2177)	501479.ACNW01000089_gene2387	4.1e-13	80.9	Alphaproteobacteria
JGMEKMIB_01858	yffB	1.20.4.1	COG1393	P	Belongs to the ArsC family	272943.RSP_0426	0	1520.4	Alphaproteobacteria
JGMEKMIB_01859	y4cH		COG1278	K	PFAM Cold-shock	272943.RSP_0425	0	1177.2	Rhodobacter
JGMEKMIB_01860	thrS	6.1.1.3	COG0441	J	Catalyzes the attachment of threonine to tRNA(Thr) in a two-step reaction L-threonine is first activated by ATP to form Thr-AMP and then transferred to the acceptor end of tRNA(Thr)	272943.RSP_0424	2.6e-114	417.9	Rhodobacter
JGMEKMIB_01861	MA20_24420		COG1073	S	Serine aminopeptidase, S33	272943.RSP_0423	1.7e-198	698.4	Rhodobacter
JGMEKMIB_01862	phaZ	3.1.1.75	COG4553	I	TIGRFAM polyhydroxyalkanoate depolymerase, intracellular	272943.RSP_0422	1.4e-72	278.9	Rhodobacter
JGMEKMIB_01863	phbC		COG3243	I	TIGRFAM poly(R)-hydroxyalkanoic acid synthase, class I	272943.RSP_0421	4.1e-89	334	Rhodobacter
JGMEKMIB_01864	phaP			S	Phasin protein	272943.RSP_0419	1.1e-121	442.6	Rhodobacter
JGMEKMIB_01865	phaR		COG5394	S	TIGRFAM polyhydroxyalkanoate synthesis repressor PhaR	272943.RSP_0418	7.3e-76	289.7	Alphaproteobacteria
JGMEKMIB_01866		2.6.1.96	COG0161	H	Belongs to the class-III pyridoxal-phosphate-dependent aminotransferase family	272943.RSP_0416	8.7e-58	230.3	Rhodobacter
JGMEKMIB_01867	ordL		COG0665	C	PFAM FAD dependent oxidoreductase	272943.RSP_0415	6.7e-99	366.7	Rhodobacter
JGMEKMIB_01868	glnA1	6.3.1.2	COG0174	E	PFAM Glutamine synthetase, catalytic	272943.RSP_6227	5.1e-57	226.9	Rhodobacter
JGMEKMIB_01869		6.3.5.2	COG0518	F	PFAM Glutamine amidotransferase class-I	272943.RSP_0414	4.8e-88	330.5	Rhodobacter
JGMEKMIB_01870	glnA	6.3.1.2	COG0174	E	PFAM Glutamine synthetase, catalytic	272943.RSP_0413	3.2e-248	864	Rhodobacter
JGMEKMIB_01871			COG4160	P	PFAM binding-protein-dependent transport systems inner membrane component	272943.RSP_6115	2.6e-45	187.6	Rhodobacter
JGMEKMIB_01872	artQ		COG4215	P	PFAM binding-protein-dependent transport systems inner membrane component	272943.RSP_0412	1.6e-123	448.7	Rhodobacter
JGMEKMIB_01873	aotJ		COG0834	ET	PFAM extracellular solute-binding protein, family 3	272943.RSP_0411	7.6e-308	1062.4	Rhodobacter
JGMEKMIB_01874	occP	3.6.3.21	COG4598	E	PFAM ABC transporter	272943.RSP_6114	2.6e-106	391.3	Rhodobacter
JGMEKMIB_01875			COG4103	S	Tellurite resistance protein TerB	272943.RSP_0410	2.2e-182	644.8	Rhodobacter
JGMEKMIB_01876	rlmJ	2.1.1.266	COG2961	H	Specifically methylates the adenine in position 2030 of 23S rRNA	272943.RSP_0409	7.9e-149	533.1	Alphaproteobacteria
JGMEKMIB_01877	pyrG	6.3.4.2	COG0504	F	Catalyzes the ATP-dependent amination of UTP to CTP with either L-glutamine or ammonia as the source of nitrogen. Regulates intracellular CTP levels through interactions with the four ribonucleotide triphosphates	272943.RSP_0408	7.1e-159	566.6	Rhodobacter
JGMEKMIB_01878	secG		COG1314	U	PFAM Preprotein translocase SecG subunit	272943.RSP_0407	1.1e-181	642.5	Alphaproteobacteria
JGMEKMIB_01879	purA	6.3.4.4	COG0104	F	Plays an important role in the de novo pathway of purine nucleotide biosynthesis. Catalyzes the first committed step in the biosynthesis of AMP from IMP	272943.RSP_0406	1.2e-170	605.9	Alphaproteobacteria
JGMEKMIB_01880				S	Protein of unknown function (DUF2842)	272943.RSP_0405	0	1115.1	Rhodobacter
JGMEKMIB_01881						272943.RSP_0404	3.3e-175	620.9	Rhodobacter
JGMEKMIB_01882	thiN	2.7.6.2	COG1564	H	PFAM Thiamin pyrophosphokinase	272943.RSP_0403	2.4e-234	817.8	Rhodobacter
JGMEKMIB_01883			COG0697	EG	EamA-like transporter family	272943.RSP_0402	4.2e-99	367.5	Rhodobacter
JGMEKMIB_01884	sdaA	4.3.1.17	COG1760	E	PFAM Serine dehydratase alpha chain	272943.RSP_0401	6.4e-96	356.7	Rhodobacter
JGMEKMIB_01885	rpiA	2.7.1.12,2.7.1.15,5.3.1.6	COG0120	F	Catalyzes the reversible conversion of ribose-5- phosphate to ribulose 5-phosphate	272943.RSP_0400	3.5e-97	360.9	Alphaproteobacteria
JGMEKMIB_01886	gor	1.8.1.7	COG1249	C	Belongs to the class-I pyridine nucleotide-disulfide oxidoreductase family	272943.RSP_0399	0	1088.6	Alphaproteobacteria
JGMEKMIB_01887	hflK		COG0330	O	HflC and HflK could encode or regulate a protease	272943.RSP_0398	8e-271	939.1	Rhodobacter
JGMEKMIB_01888	hflC		COG0330	O	HflC and HflK could regulate a protease	272943.RSP_0397	0	1250	Rhodobacter
JGMEKMIB_01889	degP	3.4.21.107	COG0265	O	Belongs to the peptidase S1C family	272943.RSP_0395	0	1181.4	Rhodobacter
JGMEKMIB_01890			COG3409	M	Peptidoglycan-binding domain-containing protein	272943.RSP_0396	3.5e-64	250.8	Alphaproteobacteria
JGMEKMIB_01891	dnaE2	2.7.7.6,2.7.7.7	COG0587	L	PFAM nucleic acid binding, OB-fold, tRNA helicase-type	272943.RSP_0394	3.3e-80	304.3	Rhodobacter
JGMEKMIB_01892	fdxB		COG0633	C	2Fe-2S iron-sulfur cluster binding domain	272943.RSP_0393	1.2e-194	685.6	Rhodobacter
JGMEKMIB_01893		1.1.1.122	COG0667	C	Aldo keto reductase	272943.RSP_0392	1.1e-77	295.8	Rhodobacter
JGMEKMIB_01895	potA		COG3842	P	PFAM ABC transporter	272943.RSP_0390	1.8e-172	611.7	Alphaproteobacteria
JGMEKMIB_01896			COG1177	P	PFAM binding-protein-dependent transport systems inner membrane component	272943.RSP_0389	1.6e-82	312	Alphaproteobacteria
JGMEKMIB_01897			COG4132	P	PFAM binding-protein-dependent transport systems inner membrane component	272943.RSP_0388	5.2e-66	256.9	Rhodobacter
JGMEKMIB_01898			COG1840	P	extracellular solute-binding protein	272943.RSP_0387	8.1e-54	216.1	Rhodobacter
JGMEKMIB_01899			COG1744	S	ABC transporter substrate-binding protein PnrA-like	272943.RSP_0386	3.6e-31	140.2	Rhodobacter
JGMEKMIB_01900	rbsA4	3.6.3.17	COG3845	S	PFAM ABC transporter	272943.RSP_0385	0	1311.2	Rhodobacter
JGMEKMIB_01901			COG4603	P	Belongs to the binding-protein-dependent transport system permease family	272943.RSP_0384	6.7e-136	490	Rhodobacter
JGMEKMIB_01902	rbsC-2		COG1079	S	Belongs to the binding-protein-dependent transport system permease family	272943.RSP_0383	3.8e-240	837	Rhodobacter
JGMEKMIB_01903	codA	3.5.4.1,3.5.4.21	COG0402	F	COG0402 Cytosine deaminase and related metal-dependent hydrolases	272943.RSP_0382	0	1221.5	Rhodobacter
JGMEKMIB_01904			COG0628	S	permease	272943.RSP_0381	7.8e-47	193.4	Rhodobacter
JGMEKMIB_01905		2.1.1.210	COG0500	Q	methyltransferase activity	272943.RSP_0380	4.9e-91	340.5	Rhodobacter
JGMEKMIB_01906			COG1597	I	Diacylglycerol kinase	272943.RSP_0379	5e-270	936.4	Rhodobacter
JGMEKMIB_01907	cpdA		COG1409	S	phosphohydrolases	272943.RSP_0378	7.1e-242	842.8	Rhodobacter
JGMEKMIB_01908			COG2203	T	Putative diguanylate phosphodiesterase	272943.RSP_0377	2.1e-265	921	Rhodobacter
JGMEKMIB_01909						272943.RSP_0376	2.5e-129	468	Rhodobacter
JGMEKMIB_01910	celA	2.4.1.12	COG1215	M	Cellulose synthase	272943.RSP_0375	1.3e-259	901.7	Rhodobacter
JGMEKMIB_01911			COG3266	S	Cellulose synthase	272943.RSP_0374	8.5e-156	556.2	Rhodobacter
JGMEKMIB_01912	celY	3.2.1.4	COG3405	G	PFAM glycoside hydrolase family 8	272943.RSP_0373	8.1e-165	586.3	Rhodobacter
JGMEKMIB_01913			COG0457	S	Tetratricopeptide repeat	272943.RSP_0372	1.4e-130	472.2	Rhodobacter
JGMEKMIB_01914			COG2199	T	GAF domain	272943.RSP_0371	3.1e-147	527.7	Rhodobacter
JGMEKMIB_01915	nnrS		COG3213	P	PFAM NnrS	272943.RSP_0370	2.3e-72	278.1	Rhodobacter
JGMEKMIB_01916	nnrR		COG0664	K	crp fnr family	272943.RSP_0369	2.3e-147	528.1	Rhodobacter
JGMEKMIB_01917			COG3860	S	Uncharacterized protein conserved in bacteria (DUF2087)	272943.RSP_0368	0	1103.6	Rhodobacter
JGMEKMIB_01918			3351G			272943.RSP_0367	2.7e-58	231.9	Rhodobacter
JGMEKMIB_01919	norC		COG2010	C	Cytochrome c	272943.RSP_0366	1.6e-246	858.2	Rhodobacter
JGMEKMIB_01920	norB	1.7.2.5	COG3256	C	Belongs to the heme-copper respiratory oxidase family	272943.RSP_6113	5.3e-34	149.8	Rhodobacter
JGMEKMIB_01921	norQ		COG0714	S	CbbQ NirQ NorQ	272943.RSP_7557	8.1e-144	516.5	Rhodobacter
JGMEKMIB_01922	norD		COG4548	P	PFAM von Willebrand factor type A	272943.RSP_0363	2.2e-125	454.9	Rhodobacter
JGMEKMIB_01924						272943.RSP_0364	1.3e-157	562.4	Rhodobacter
JGMEKMIB_01925	nnrU		COG4094	S	NnrU protein	272943.RSP_0361	1.8e-259	901.4	Rhodobacter
JGMEKMIB_01926	hemN	1.3.98.3	COG0635	H	Belongs to the anaerobic coproporphyrinogen-III oxidase family	272943.RSP_0359	5.6e-141	506.9	Rhodobacter
JGMEKMIB_01927	csgD		COG2197	K	Response regulator containing a CheY-like receiver domain and an HTH DNA-binding domain	272943.RSP_0358	1.2e-255	888.6	Rhodobacter
JGMEKMIB_01928	pucC		COG0477	EGP	PUCC protein	272943.RSP_0357	2e-174	618.6	Rhodobacter
JGMEKMIB_01929	pucA			H	Antenna complexes are light-harvesting systems, which transfer the excitation energy to the reaction centers	272943.RSP_0356	8.2e-169	599.7	Rhodobacter
JGMEKMIB_01930	gabT	2.6.1.19,2.6.1.22	COG0160	H	Belongs to the class-III pyridoxal-phosphate-dependent aminotransferase family	272943.RSP_0355	8.9e-265	919.1	Rhodobacter
JGMEKMIB_01931			COG2334	M	Phosphotransferase enzyme family	272943.RSP_0354	1.7e-70	271.9	Rhodobacter
JGMEKMIB_01932	ureD		COG0829	J	Required for maturation of urease via the functional incorporation of the urease nickel metallocenter	349102.Rsph17025_0943	1.3e-46	192.6	Rhodobacter
JGMEKMIB_01933	ureA	3.5.1.5	COG0831	E	Belongs to the urease gamma subunit family	272943.RSP_0352	6e-57	226.5	Rhodobacter
JGMEKMIB_01934	ureB	3.5.1.5	COG0832	E	Belongs to the urease beta subunit family	272943.RSP_0351	4.2e-197	693.7	Alphaproteobacteria
JGMEKMIB_01935						272943.RSP_0349	1.3e-193	682.2	Rhodobacter
JGMEKMIB_01936			COG2010	C	Cytochrome c, mono- and diheme variants	272943.RSP_0348	3.1e-139	501.1	Rhodobacter
JGMEKMIB_01937	ureC	3.5.1.5	COG0804	E	Belongs to the metallo-dependent hydrolases superfamily. Urease alpha subunit family	272943.RSP_0347	1.4e-156	558.9	Rhodobacter
JGMEKMIB_01938						272943.RSP_0346	1.5e-205	721.8	Rhodobacter
JGMEKMIB_01939	ureE		COG2371	J	Involved in urease metallocenter assembly. Binds nickel. Probably functions as a nickel donor during metallocenter assembly	272943.RSP_0345	1.9e-181	641.7	Rhodobacter
JGMEKMIB_01940	ureF		COG0830	J	Required for maturation of urease via the functional incorporation of the urease nickel metallocenter	272943.RSP_0344	3.5e-280	970.3	Rhodobacter
JGMEKMIB_01941	ureG		COG0378	F	Facilitates the functional incorporation of the urease nickel metallocenter. This process requires GTP hydrolysis, probably effectuated by UreG	272943.RSP_0343	4.2e-176	624	Rhodobacter
JGMEKMIB_01942	urtA		COG0683	E	Periplasmic binding protein domain	272943.RSP_0342	7.9e-166	589.7	Alphaproteobacteria
JGMEKMIB_01943	urtB		COG0559	P	Belongs to the binding-protein-dependent transport system permease family	272943.RSP_0341	4.5e-241	840.1	Alphaproteobacteria
JGMEKMIB_01944	urtC		COG4177	P	Belongs to the binding-protein-dependent transport system permease family	272943.RSP_0340	6.7e-171	606.7	Alphaproteobacteria
JGMEKMIB_01945	urtD		COG4674	S	Branched-chain amino acid ATP-binding cassette transporter	272943.RSP_0339	5.3e-101	373.6	Bacteria
JGMEKMIB_01946	urtE		COG0410	E	ATPases associated with a variety of cellular activities	272943.RSP_0338	8.2e-168	596.3	Alphaproteobacteria
JGMEKMIB_01947	cycA		COG3474	C	PFAM cytochrome c, class I	272943.RSP_0337	3.8e-156	557.4	Alphaproteobacteria
JGMEKMIB_01948	puhE		COG0523	S	Protein of unknown function (DUF3623)	272943.RSP_0335	0	1492.6	Rhodobacter
JGMEKMIB_01949	acsF	1.14.13.81,1.16.3.1	COG1633	H	Catalyzes the formation of the isocyclic ring in chlorophyll biosynthesis. Mediates the cyclase reaction, which results in the formation of divinylprotochlorophyllide (Pchlide) characteristic of all chlorophylls from magnesium-protoporphyrin IX 13-monomethyl ester (MgPMME)	272943.RSP_0334	1.5e-115	422.2	Alphaproteobacteria
JGMEKMIB_01950						272943.RSP_0332	0	1385.5	Alphaproteobacteria
JGMEKMIB_01951						349102.Rsph17025_0965	6.2e-199	700.3	Alphaproteobacteria
JGMEKMIB_01952	puhB		COG3428	S	Bacterial PH domain	272943.RSP_0329	3.1e-184	651	Alphaproteobacteria
JGMEKMIB_01953	puhA		COG3861	S	photosynthetic reaction center H subunit	272943.RSP_0328	7.8e-219	766.1	Rhodobacter
JGMEKMIB_01954	lhaA		COG0477	EGP	PFAM PUCC protein	272943.RSP_0327	4.5e-126	457.2	Alphaproteobacteria
JGMEKMIB_01955	chlM	2.1.1.11	COG2227	H	TIGRFAM magnesium protoporphyrin O-methyltransferase	272943.RSP_0326	1.1e-95	355.9	Rhodobacter
JGMEKMIB_01956	chlL	1.3.7.14,1.3.7.15,1.3.7.7	COG1348	F	Component of the dark-operative protochlorophyllide reductase (DPOR) that uses Mg-ATP and reduced ferredoxin to reduce ring D of protochlorophyllide (Pchlide) to form chlorophyllide a (Chlide). This reaction is light-independent. The L component serves as a unique electron donor to the NB-component of the complex, and binds Mg-ATP	272943.RSP_0325	1.6e-31	141.4	Bacteria
JGMEKMIB_01957	bchH	6.6.1.1,6.6.1.2	COG1429	F	introduces a magnesium ion into protoporphyrin IX to yield Mg- protoroporphyrin IX	272943.RSP_0324	2.8e-84	317.8	Rhodobacter
JGMEKMIB_01958	bchB	1.3.7.14,1.3.7.15,1.3.7.7	COG2710	F	Component of the dark-operative protochlorophyllide reductase (DPOR) that uses Mg-ATP and reduced ferredoxin to reduce ring D of protochlorophyllide (Pchlide) to form chlorophyllide a (Chlide). This reaction is light-independent. The NB-protein (BchN-BchB) is the catalytic component of the complex	272943.RSP_0323	1.2e-247	862.1	Rhodobacter
JGMEKMIB_01959	chlN	1.3.7.14,1.3.7.15,1.3.7.7	COG2710	F	Component of the dark-operative protochlorophyllide reductase (DPOR) that uses Mg-ATP and reduced ferredoxin to reduce ring D of protochlorophyllide (Pchlide) to form chlorophyllide a (Chlide). This reaction is light-independent. The NB-protein (BchN-BchB) is the catalytic component of the complex	272943.RSP_0322	7.2e-144	516.5	Rhodobacter
JGMEKMIB_01960	bchF	4.2.1.165,4.2.1.169		H	PFAM 2-vinyl bacteriochlorophyllide hydratase	272943.RSP_0321	0	1167.5	Rhodobacter
JGMEKMIB_01961	ppaA		COG2185	I	Catalyzes the reversible interconversion of isobutyryl- CoA and n-butyryl-CoA, using radical chemistry. Also exhibits GTPase activity, associated with its G-protein domain (MeaI) that functions as a chaperone that assists cofactor delivery and proper holo-enzyme assembly	272943.RSP_0319	4.2e-30	136.7	Alphaproteobacteria
JGMEKMIB_01962	ppsR		COG2204	K	transcriptional regulator PpsR	272943.RSP_0318	2.5e-124	451.4	Rhodobacter
JGMEKMIB_01963	bchE	1.21.98.3	COG1032	H	Catalyzes the formation of the isocyclic ring in chlorophyll biosynthesis in anaerobic conditions. Mediates the cyclase reaction, which results in the formation of divinylprotochlorophyllide (Pchlide) characteristic of all chlorophylls from magnesium-protoporphyrin IX 13-monomethyl ester (MgPMME)	272943.RSP_0317	7.2e-261	906	Rhodobacter
JGMEKMIB_01964	bchJ		COG1719	S	TIGRFAM bacteriochlorophyll 4-vinyl reductase	272943.RSP_0316	2.2e-131	474.9	Alphaproteobacteria
JGMEKMIB_01965	bchG	2.5.1.133,2.5.1.62	COG0382	H	bacteriochlorophyll	272943.RSP_0315	7e-256	889.4	Rhodobacter
JGMEKMIB_01966	pucC2		COG2211	G	PFAM PUCC protein	272943.RSP_6256	3.8e-20	103.2	Rhodobacter
JGMEKMIB_01967	chlP	1.3.1.111,1.3.1.83	COG0644	H	TIGRFAM geranylgeranyl reductase	272943.RSP_0312	7.9e-233	812.8	Rhodobacter
JGMEKMIB_01968	idi	4.1.1.33,5.3.3.2	COG1443	F	Catalyzes the 1,3-allylic rearrangement of the homoallylic substrate isopentenyl (IPP) to its highly electrophilic allylic isomer, dimethylallyl diphosphate (DMAPP)	272943.RSP_0311	7.3e-189	666.4	Alphaproteobacteria
JGMEKMIB_01969	bchO		COG2267	I	Alpha/beta hydrolase family	272943.RSP_0310	2.7e-117	428.3	Rhodobacter
JGMEKMIB_01970	chlD	6.6.1.1	COG1240	F	introduces a magnesium ion into protoporphyrin IX to yield Mg-protoporphyrin IX	272943.RSP_0309	5.6e-49	199.9	Rhodobacter
JGMEKMIB_01971	bchI	6.6.1.1	COG1239	F	introduces a magnesium ion into protoporphyrin IX to yield Mg-protoporphyrin IX	272943.RSP_0308	8.7e-50	202.6	Rhodobacter
JGMEKMIB_01972	crtA	1.14.15.9		H	Spheroidene monooxygenase	272943.RSP_0307	1.5e-44	185.3	Alphaproteobacteria
JGMEKMIB_01973	crtI	1.3.99.26,1.3.99.28,1.3.99.29,1.3.99.31	COG1233	Q	Converts phytoene into all-trans-neurosporene as the major product, via the intermediary of phytofluene and zeta- carotene, by the introduction of three double bonds	272943.RSP_0306	3.3e-166	590.9	Alphaproteobacteria
JGMEKMIB_01974	crtB	2.5.1.32,2.5.1.99	COG1562	F	Involved in the biosynthesis of carotenoids. Catalyzes the condensation of two molecules of geranylgeranyl diphosphate (GGPP) to give prephytoene diphosphate (PPPP) and the subsequent rearrangement of the cyclopropylcarbinyl intermediate to yield phytoene (By similarity)	272943.RSP_6111	0	1127.9	Rhodobacter
JGMEKMIB_01975	tspO		COG3476	T	PFAM TspO MBR family	272943.RSP_7554	2e-49	201.4	Rhodobacter
JGMEKMIB_01976	crtC	4.2.1.131	COG5621	F	Involved in the biosynthesis of carotenoids spheroidene and spirilloxanthin. Catalyzes the hydration of neurosporene to the corresponding hydroxylated carotenoids 1-HO-neurosporene and that of lycopene to 1-HO-lycopene	272943.RSP_0304	4.1e-90	337.4	Rhodobacter
JGMEKMIB_01977	crtD	1.3.99.26,1.3.99.27,1.3.99.28,1.3.99.29,1.3.99.31,5.4.99.9	COG1233	F	Catalyzes the introduction of C-3,4 double bonds into 1- hydroxyneurosporene (1-HO-Neu) to yield demethylspheroidene (DMS)	272943.RSP_0303	6.6e-100	370.2	Rhodobacter
JGMEKMIB_01978	crtE	2.5.1.1,2.5.1.10,2.5.1.29,2.5.1.90	COG0142	F	Belongs to the FPP GGPP synthase family	272943.RSP_0302	4e-110	404.1	Rhodobacter
JGMEKMIB_01979	crtF	2.1.1.210,2.1.1.303	COG0500	F	Methyltransferase that mediates the O-methylation of 1- hydroxy carotenoids. Converts hydroxyneurosporene to methoxyneurosporene or demethylspheroidene to spheroidene. Also able to produce spirilloxanthin	272943.RSP_0301	6.8e-245	852.8	Rhodobacter
JGMEKMIB_01980	bchC	1.1.1.396	COG1063	F	This protein catalyzes the penultimate step in bacteriochlorophyll a biosynthesis	272943.RSP_0300	0	1168.3	Rhodobacter
JGMEKMIB_01981	bchX	1.3.7.14,1.3.7.15,1.3.7.7	COG1348	F	Chlorophyllide reductase	272943.RSP_0299	2e-225	788.1	Rhodobacter
JGMEKMIB_01982	bchY	1.3.7.14,1.3.7.15,1.3.7.7	COG2710	H	Chlorophyllide reductase	272943.RSP_0298	2e-132	478.4	Rhodobacter
JGMEKMIB_01983	bchZ	1.3.7.14,1.3.7.15,1.3.7.7	COG2710	H	chlorophyllide reductase subunit Z	272943.RSP_0297	5.9e-126	456.8	Rhodobacter
JGMEKMIB_01984				S	Required for bacteriochlorophyll biosynthesis. Directly involved in the assembly of both the B875 and B800-850 pigment- protein complexes	272943.RSP_0296	5e-75	287	Rhodobacter
JGMEKMIB_01985	pufB			H	Antenna complexes are light-harvesting systems, which transfer the excitation energy to the reaction centers	272943.RSP_0295	5e-167	593.6	Rhodobacter
JGMEKMIB_01986	pufA			H	Antenna complexes are light-harvesting systems, which transfer the excitation energy to the reaction centers	272943.RSP_0294	1.3e-212	745.3	Rhodobacter
JGMEKMIB_01987	pufL			C	Photosynthetic reaction center L subunit	272943.RSP_6110	7.2e-49	199.5	Rhodobacter
JGMEKMIB_01988	psbA	1.10.3.9		C	The reaction center is a membrane-bound complex that mediates the initial photochemical event in the electron transfer process of photosynthesis	272943.RSP_0293	2.5e-80	304.7	Rhodobacter
JGMEKMIB_01990	dxs	2.2.1.7	COG1154	F	Catalyzes the acyloin condensation reaction between C atoms 2 and 3 of pyruvate and glyceraldehyde 3-phosphate to yield 1-deoxy-D-xylulose-5-phosphate (DXP)	272943.RSP_0292	3.3e-115	421	Rhodobacter
JGMEKMIB_01991			COG0665	E	PFAM FAD dependent oxidoreductase	272943.RSP_0291	1.5e-146	525.4	Rhodobacter
JGMEKMIB_01992	pcm2	2.1.1.77	COG2518	H	PFAM Protein-L-isoaspartate(D-aspartate) O-methyltransferase	272943.RSP_0290	2.4e-259	901	Rhodobacter
JGMEKMIB_01993	bepC		COG1538	M	TIGRFAM type I secretion outer membrane protein, TolC family	272943.RSP_0289	7.6e-123	446.4	Rhodobacter
JGMEKMIB_01994						272943.RSP_0288	1.4e-167	595.5	Rhodobacter
JGMEKMIB_01995				S	Elongation factor P	272943.RSP_0287	0	2337.8	Rhodobacter
JGMEKMIB_01996	efp		COG0231	J	Involved in peptide bond synthesis. Stimulates efficient translation and peptide-bond synthesis on native or reconstituted 70S ribosomes in vitro. Probably functions indirectly by altering the affinity of the ribosome for aminoacyl-tRNA, thus increasing their reactivity as acceptors for peptidyl transferase	272943.RSP_0286	2.1e-304	1050.8	Rhodobacter
JGMEKMIB_01997	ygfZ		COG0354	H	PFAM glycine cleavage T protein (aminomethyl transferase)	272943.RSP_0285	2.7e-241	840.9	Rhodobacter
JGMEKMIB_01998	msbA		COG1132	V	PFAM ABC transporter	272943.RSP_0284	3.8e-84	317.4	Rhodobacter
JGMEKMIB_01999	MA20_39235	2.6.1.44,2.6.1.45,2.6.1.51	COG0075	H	PFAM aminotransferase	272943.RSP_0283	2.8e-140	504.6	Rhodobacter
JGMEKMIB_02000	puuD		COG2071	S	PFAM Peptidase C26	272943.RSP_0282	2.1e-252	877.9	Rhodobacter
JGMEKMIB_02001			COG1376	S	PFAM ErfK YbiS YcfS YnhG family protein	272943.RSP_0281	0	1184.5	Rhodobacter
JGMEKMIB_02002	kynU	3.7.1.3	COG3844	H	Catalyzes the cleavage of L-kynurenine (L-Kyn) and L-3- hydroxykynurenine (L-3OHKyn) into anthranilic acid (AA) and 3- hydroxyanthranilic acid (3-OHAA), respectively	272943.RSP_0280	1.5e-112	412.1	Rhodobacter
JGMEKMIB_02003			COG2020	O	Phospholipid methyltransferase	272943.RSP_0279	2.4e-175	621.3	Rhodobacter
JGMEKMIB_02004	pntA	1.6.1.2	COG3288	C	The transhydrogenation between NADH and NADP is coupled to respiration and ATP hydrolysis and functions as a proton pump across the membrane	272943.RSP_0278	1.4e-226	792	Rhodobacter
JGMEKMIB_02005	pntB	1.6.1.2	COG1282	C	The transhydrogenation between NADH and NADP is coupled to respiration and ATP hydrolysis and functions as a proton pump across the membrane	272943.RSP_0277	2.9e-226	790.8	Rhodobacter
JGMEKMIB_02006			COG4949	S	Protein of unknown function (DUF3422)	272943.RSP_0276	9.4e-100	369.4	Rhodobacter
JGMEKMIB_02007	argE	3.5.1.16	COG0624	E	Belongs to the peptidase M20A family. ArgE subfamily	272943.RSP_0275	1.2e-163	582.4	Rhodobacter
JGMEKMIB_02008		1.5.3.1	COG0665	E	FAD dependent oxidoreductase	272943.RSP_0274	2.9e-288	997.3	Rhodobacter
JGMEKMIB_02009	moaA	4.1.99.22	COG2896	H	Catalyzes the cyclization of GTP to (8S)-3',8-cyclo-7,8- dihydroguanosine 5'-triphosphate	272943.RSP_0273	2.8e-185	654.4	Rhodobacter
JGMEKMIB_02010						272943.RSP_0272	6.2e-158	563.5	Rhodobacter
JGMEKMIB_02011	mcpB		COG0840	NT	Methyl-accepting chemotaxis protein (MCP) signaling domain	272943.RSP_0271	2.8e-301	1040.4	Rhodobacter
JGMEKMIB_02012	pomA		COG1291	N	Flagellar motor component	272943.RSP_0270	1.1e-192	679.1	Rhodobacter
JGMEKMIB_02013	motB		COG1360	N	Flagellar motor protein	272943.RSP_0269	9.7e-88	329.3	Rhodobacter
JGMEKMIB_02015		3.4.24.40	COG2931	Q	COG2931 RTX toxins and related Ca2 -binding proteins	272943.RSP_0267	1.5e-171	608.6	Rhodobacter
JGMEKMIB_02016	hmuS		COG3720	P	Haem utilisation ChuX/HutX	272943.RSP_0266	2.1e-282	977.6	Rhodobacter
JGMEKMIB_02017			COG0477	EGP	Major facilitator Superfamily	272943.RSP_0265	2e-155	555.1	Rhodobacter
JGMEKMIB_02018	ypbQ		COG1755	S	Isoprenylcysteine carboxyl methyltransferase	272943.RSP_0264	8.5e-207	726.1	Rhodobacter
JGMEKMIB_02019	bcsA		COG3424	Q	synthase	272943.RSP_0263	1.3e-176	625.5	Rhodobacter
JGMEKMIB_02020				S	EF hand	272943.RSP_0262	1.4e-189	668.7	Rhodobacter
JGMEKMIB_02021	rpsJ		COG0051	J	Involved in the binding of tRNA to the ribosomes	272943.RSP_0261	1.8e-281	974.5	Rhodobacter
JGMEKMIB_02022	rplC		COG0087	J	One of the primary rRNA binding proteins, it binds directly near the 3'-end of the 23S rRNA, where it nucleates assembly of the 50S subunit	272943.RSP_0260	5e-284	983	Rhodobacter
JGMEKMIB_02023	rplD		COG0088	J	One of the primary rRNA binding proteins, this protein initially binds near the 5'-end of the 23S rRNA. It is important during the early stages of 50S assembly. It makes multiple contacts with different domains of the 23S rRNA in the assembled 50S subunit and ribosome	272943.RSP_0259	2.9e-37	160.6	Rhodobacter
JGMEKMIB_02024	rplW		COG0089	J	One of the early assembly proteins it binds 23S rRNA. One of the proteins that surrounds the polypeptide exit tunnel on the outside of the ribosome. Forms the main docking site for trigger factor binding to the ribosome	272943.RSP_6108	2.7e-20	103.6	Rhodobacter
JGMEKMIB_02025	rplB		COG0090	J	One of the primary rRNA binding proteins. Required for association of the 30S and 50S subunits to form the 70S ribosome, for tRNA binding and peptide bond formation. It has been suggested to have peptidyltransferase activity	272943.RSP_0258	4e-23	113.2	Rhodobacter
JGMEKMIB_02026	rpsS		COG0185	J	Protein S19 forms a complex with S13 that binds strongly to the 16S ribosomal RNA	272943.RSP_0257	2.4e-166	591.3	Rhodobacter
JGMEKMIB_02027	rplV		COG0091	J	The globular domain of the protein is located near the polypeptide exit tunnel on the outside of the subunit, while an extended beta-hairpin is found that lines the wall of the exit tunnel in the center of the 70S ribosome	272943.RSP_0256	2e-182	644.8	Rhodobacter
JGMEKMIB_02028	rpsC		COG0092	J	Binds the lower part of the 30S subunit head. Binds mRNA in the 70S ribosome, positioning it for translation	272943.RSP_0254	0	1262.7	Rhodobacter
JGMEKMIB_02029	rplP		COG0197	J	Binds 23S rRNA and is also seen to make contacts with the A and possibly P site tRNAs	272943.RSP_0253	1.9e-261	907.9	Rhodobacter
JGMEKMIB_02030	rpmC		COG0255	J	Belongs to the universal ribosomal protein uL29 family	272943.RSP_0252	1.6e-116	425.6	Rhodobacter
JGMEKMIB_02031	rpsQ		COG0186	J	One of the primary rRNA binding proteins, it binds specifically to the 5'-end of 16S ribosomal RNA	272943.RSP_0251	9.4e-232	809.3	Rhodobacter
JGMEKMIB_02032	rplN		COG0093	J	Binds to 23S rRNA. Forms part of two intersubunit bridges in the 70S ribosome	272943.RSP_0250	8.8e-109	399.8	Rhodobacter
JGMEKMIB_02033	rplX		COG0198	J	One of two assembly initiator proteins, it binds directly to the 5'-end of the 23S rRNA, where it nucleates assembly of the 50S subunit	272943.RSP_6107	4.5e-52	210.3	Rhodobacter
JGMEKMIB_02034	rplE		COG0094	J	This is 1 of the proteins that binds and probably mediates the attachment of the 5S RNA into the large ribosomal subunit, where it forms part of the central protuberance. In the 70S ribosome it contacts protein S13 of the 30S subunit (bridge B1b), connecting the 2 subunits	272943.RSP_0248	1.1e-101	375.9	Rhodobacter
JGMEKMIB_02035	rpsN		COG0199	J	Binds 16S rRNA, required for the assembly of 30S particles and may also be responsible for determining the conformation of the 16S rRNA at the A site	272943.RSP_0247	1.2e-140	505.8	Rhodobacter
JGMEKMIB_02036	rpsH		COG0096	J	One of the primary rRNA binding proteins, it binds directly to 16S rRNA central domain where it helps coordinate assembly of the platform of the 30S subunit	272943.RSP_0246	0	1122.1	Rhodobacter
JGMEKMIB_02037	rplF		COG0097	J	This protein binds to the 23S rRNA, and is important in its secondary structure. It is located near the subunit interface in the base of the L7 L12 stalk, and near the tRNA binding site of the peptidyltransferase center	272943.RSP_0245	1.3e-229	802	Rhodobacter
JGMEKMIB_02038	rplR		COG0256	J	This is one of the proteins that binds and probably mediates the attachment of the 5S RNA into the large ribosomal subunit, where it forms part of the central protuberance	272943.RSP_0244	1.6e-145	521.9	Rhodobacter
JGMEKMIB_02039	rpsE		COG0098	J	Belongs to the universal ribosomal protein uS5 family	272943.RSP_0243	3.3e-165	587.8	Rhodobacter
JGMEKMIB_02040	rpmD		COG1841	J	ribosomal protein L30	272943.RSP_0242	2.1e-224	784.6	Rhodobacter
JGMEKMIB_02041	rplO		COG0200	J	binds to the 23S rRNA	272943.RSP_0241	6.1e-68	263.5	Rhodobacter
JGMEKMIB_02042	secY		COG0201	U	The central subunit of the protein translocation channel SecYEG. Consists of two halves formed by TMs 1-5 and 6-10. These two domains form a lateral gate at the front which open onto the bilayer between TMs 2 and 7, and are clamped together by SecE at the back. The channel is closed by both a pore ring composed of hydrophobic SecY resides and a short helix (helix 2A) on the extracellular side of …	272943.RSP_0240	1.2e-280	971.8	Rhodobacter
JGMEKMIB_02043	adk	2.7.4.3	COG0563	F	Catalyzes the reversible transfer of the terminal phosphate group between ATP and AMP. Plays an important role in cellular energy homeostasis and in adenine nucleotide metabolism	272943.RSP_0239	2.9e-260	904	Rhodobacter
JGMEKMIB_02044	rpsM		COG0099	J	Located at the top of the head of the 30S subunit, it contacts several helices of the 16S rRNA. In the 70S ribosome it contacts the 23S rRNA (bridge B1a) and protein L5 of the 50S subunit (bridge B1b), connecting the 2 subunits	272943.RSP_0238	2.7e-216	757.7	Rhodobacter
JGMEKMIB_02045	rpsK		COG0100	J	Located on the platform of the 30S subunit, it bridges several disparate RNA helices of the 16S rRNA. Forms part of the Shine-Dalgarno cleft in the 70S ribosome	272943.RSP_0237	2.2e-218	764.6	Rhodobacter
JGMEKMIB_02046	rpoA	2.7.7.6	COG0202	K	DNA-dependent RNA polymerase catalyzes the transcription of DNA into RNA using the four ribonucleoside triphosphates as substrates	272943.RSP_0236	5.6e-258	896.3	Rhodobacter
JGMEKMIB_02047	rplQ		COG0203	J	PFAM ribosomal protein L17	272943.RSP_0235	1.2e-194	685.6	Rhodobacter
JGMEKMIB_02048			COG2197	K	Autoinducer binding domain	272943.RSP_6106	1.7e-67	261.9	Rhodobacter
JGMEKMIB_02049	degS	3.4.21.107	COG0265	M	PFAM peptidase S1 and S6, chymotrypsin Hap	272943.RSP_0234	6.2e-186	656.8	Rhodobacter
JGMEKMIB_02050	rarA		COG2256	L	associated with various cellular activities	272943.RSP_0233	1.3e-129	469.2	Alphaproteobacteria
JGMEKMIB_02051	crcB		COG0239	D	Important for reducing fluoride concentration in the cell, thus reducing its toxicity	272943.RSP_0231	1.9e-187	661.8	Alphaproteobacteria
JGMEKMIB_02052	rluC	2.1.1.191,5.4.99.23,5.4.99.24,5.4.99.28,5.4.99.29	COG0564	J	Responsible for synthesis of pseudouridine from uracil	272943.RSP_0230	2.5e-273	947.6	Rhodobacter
JGMEKMIB_02053			COG5387	O	pfam atp12	272943.RSP_0228	2.3e-165	588.2	Rhodobacter
JGMEKMIB_02054	bztA		COG0834	P	TIGRFAM cationic amino acid ABC transporter, periplasmic binding protein	272943.RSP_0229	2.1e-283	981.1	Alphaproteobacteria
JGMEKMIB_02055	bztB		COG4597	P	binding-protein-dependent transport	272943.RSP_0227	1.5e-83	315.5	Alphaproteobacteria
JGMEKMIB_02056	bztC		COG0765	P	binding-protein-dependent transport	272943.RSP_0226	1.8e-179	635.2	Alphaproteobacteria
JGMEKMIB_02057	bztD	3.6.3.21	COG1126	P	PFAM ABC transporter	272943.RSP_6104	5.4e-40	170.6	Rhodobacter
JGMEKMIB_02058		1.14.14.47	COG1018	C	2Fe-2S iron-sulfur cluster binding domain	272943.RSP_1715	1.4e-50	205.3	Rhodobacter
JGMEKMIB_02059	pepQ	3.5.3.3	COG0006	E	Creatinase/Prolidase N-terminal domain	272943.RSP_1716	1.5e-127	462.2	Rhodobacter
JGMEKMIB_02060		3.1.3.1	COG4222	S	Esterase-like activity of phytase	272943.RSP_1717	2e-109	401.7	Rhodobacter
JGMEKMIB_02061			COG1376	S	PFAM ErfK YbiS YcfS YnhG family protein	272943.RSP_1718	6.3e-45	186.4	Rhodobacter
JGMEKMIB_02062			COG3450	S	Protein of unknown function (DUF861)	272943.RSP_1719	6.6e-156	556.6	Rhodobacter
JGMEKMIB_02063	panB	2.1.2.11,6.3.2.1	COG0413	H	Catalyzes the reversible reaction in which hydroxymethyl group from 5,10-methylenetetrahydrofolate is transferred onto alpha-ketoisovalerate to form ketopantoate	272943.RSP_1720	7e-46	189.5	Rhodobacter
JGMEKMIB_02064	panC	6.3.2.1	COG0414	H	Catalyzes the condensation of pantoate with beta-alanine in an ATP-dependent reaction via a pantoyl-adenylate intermediate	272943.RSP_1721	7.3e-62	243	Rhodobacter
JGMEKMIB_02065	dapE2	3.5.1.18	COG0624	E	TIGRFAM acetylornithine deacetylase or succinyl-diaminopimelate desuccinylase	272943.RSP_1722	9e-130	469.5	Rhodobacter
JGMEKMIB_02066						272943.RSP_1723	1.9e-71	275	Rhodobacter
JGMEKMIB_02067	VY92_10800			S	Protein of unknown function (DUF1523)	272943.RSP_1724	1e-25	122.1	Rhodobacter
JGMEKMIB_02068	pheT	6.1.1.20	COG0072,COG0073	J	TIGRFAM phenylalanyl-tRNA synthetase, beta subunit	272943.RSP_6017	6.7e-37	159.5	Rhodobacter
JGMEKMIB_02071	pheS	6.1.1.20	COG0016	J	Belongs to the class-II aminoacyl-tRNA synthetase family. Phe-tRNA synthetase alpha subunit type 1 subfamily	272943.RSP_1725	7.3e-59	233	Rhodobacter
JGMEKMIB_02072	rplT		COG0292	J	Binds directly to 23S ribosomal RNA and is necessary for the in vitro assembly process of the 50S ribosomal subunit. It is not involved in the protein synthesizing functions of that subunit	272943.RSP_1726	8.2e-48	196.1	Rhodobacter
JGMEKMIB_02073	rpmI		COG0291	J	Belongs to the bacterial ribosomal protein bL35 family	272943.RSP_1727	2.6e-100	371.3	Rhodobacter
JGMEKMIB_02074	pyk	2.7.1.40	COG0469	G	Belongs to the pyruvate kinase family	272943.RSP_1728	1.8e-47	194.9	Rhodobacter
JGMEKMIB_02075			COG3931	E	PFAM N-formylglutamate amidohydrolase	272943.RSP_1729	3.5e-67	260.8	Rhodobacter
JGMEKMIB_02076	dat	2.6.1.21	COG0115	H	PFAM aminotransferase, class IV	272943.RSP_1730	1.3e-93	349	Rhodobacter
JGMEKMIB_02077	ycjG	5.1.1.20	COG4948	M	PFAM Mandelate racemase muconate lactonizing	272943.RSP_1731	2.1e-55	221.5	Rhodobacter
JGMEKMIB_02078			COG3367	S	Domain of unknown function (DUF1611_N) Rossmann-like domain	272943.RSP_1732	1.6e-94	352.1	Rhodobacter
JGMEKMIB_02079	mclA	3.1.2.30,4.1.3.24,4.1.3.25,4.1.3.34	COG2301	H	Involved in the ethylmalonyl-CoA pathway for acetate assimilation. Catalyzes the reversible condensation of glyoxylate and acetyl-CoA to L-malyl-CoA and the reversible condensation of glyoxylate and propionyl-CoA to yield beta-methylmalyl-CoA	272943.RSP_1733	3.5e-25	120.2	Rhodobacter
JGMEKMIB_02080	tetD		COG3449	K	transcription activator, effector binding	272943.RSP_1734	7.8e-77	293.1	Rhodobacter
JGMEKMIB_02081	accA	2.1.3.15,6.4.1.2	COG0825	I	Component of the acetyl coenzyme A carboxylase (ACC) complex. First, biotin carboxylase catalyzes the carboxylation of biotin on its carrier protein (BCCP) and then the CO(2) group is transferred by the carboxyltransferase to acetyl-CoA to form malonyl-CoA	272943.RSP_1735	1.3e-233	815.5	Rhodobacter
JGMEKMIB_02082	sugE		COG2076	P	PFAM small multidrug resistance protein	272943.RSP_1736	3e-116	424.5	Rhodobacter
JGMEKMIB_02084	yliI		COG2133	G	glucose sorbosone	272943.RSP_1737	4.6e-61	240.4	Rhodobacter
JGMEKMIB_02085						272943.RSP_1738	2.6e-62	244.6	Rhodobacter
JGMEKMIB_02086	greA		COG0782	K	Necessary for efficient RNA polymerase transcription elongation past template-encoded arresting sites. The arresting sites in DNA have the property of trapping a certain fraction of elongating RNA polymerases that pass through, resulting in locked ternary complexes. Cleavage of the nascent transcript by cleavage factors such as GreA or GreB allows the resumption of elongation from the new 3'termi…	272943.RSP_1739	1.4e-189	668.7	Rhodobacter
JGMEKMIB_02087	etfD	1.5.5.1	COG0644	C	Electron transfer flavoprotein-ubiquinone oxidoreductase	272943.RSP_1740	3e-69	267.7	Rhodobacter
JGMEKMIB_02088			COG0457	S	Tetratricopeptide repeat	272943.RSP_1741	7.7e-92	343.2	Rhodobacter
JGMEKMIB_02089	ispE	2.1.1.182,2.7.1.148	COG1947	F	Catalyzes the phosphorylation of the position 2 hydroxy group of 4-diphosphocytidyl-2C-methyl-D-erythritol	272943.RSP_1742	2.4e-248	864.4	Rhodobacter
JGMEKMIB_02091	yliI		COG2133	G	glucose sorbosone	272943.RSP_1743	5.7e-247	859.8	Rhodobacter
JGMEKMIB_02092			COG4244	S	Predicted membrane protein (DUF2231)	272943.RSP_1744	8.2e-58	229.6	Rhodobacter
JGMEKMIB_02093			COG4129			272943.RSP_1745	3.4e-202	710.7	Rhodobacter
JGMEKMIB_02094			COG0784	T	Response regulator, receiver	272943.RSP_1746	2.6e-129	468	Rhodobacter
JGMEKMIB_02096	fruR		COG1609	K	Transcriptional regulator (LacI family	272943.RSP_1747	3.8e-190	670.6	Rhodobacter
JGMEKMIB_02097	fruB	2.7.1.121,2.7.1.202,2.7.3.9	COG1080	F	PEP-utilising enzyme, mobile domain	272943.RSP_1748	2.3e-229	801.2	Rhodobacter
JGMEKMIB_02098	fruK	2.7.1.11,2.7.1.56	COG1105	F	pfkB family carbohydrate kinase	272943.RSP_1749	1.5e-247	861.7	Rhodobacter
JGMEKMIB_02099	fruA	2.7.1.202	COG1299	G	PTS system, Lactose/Cellobiose specific IIB subunit	272943.RSP_1750	3.4e-146	524.2	Rhodobacter
[truncated: 5,936 more rows]

## Sheet: Table S3
Table S3. Summary of prophage regions identified in the S3W10 and SS15 genomes.
Region	Region Length	Completeness	TotalCDS	Region	Most Common Phage	GC %
				Position
S3W10
1	17.5Kb	intact	19	35583-53173	PHAGE_Dinoro_vB_DshS_R5C_NC_041921(4)	69.42
SS15
1	17.5Kb	intact	19	177411-195001	PHAGE_Rhodob_RcCronus_NC_042049(4)	69.49
Legend: region: the number assigned to the region; region length: the length of the sequence in that region; completeness: a prediction of whether the region contains a intact or incomplete prophage based on the criteria: intact (score > 90%); questionable (score 70-90); incomplete (score < 70%); score: the score of the region based on the mentioned criteria; # total proteins: the number of ORFs …

## Sheet: Table S4
Table S4. List of CARD resistance gene identifier
RGI	ARO Term	Detection Criteria	AMR	Drug	Resistance	% Identity of Matching Region	% Length of Reference Sequence
Criteria			Gene Family	Class	Mechanism
S3W10
Strict	qacG	protein homolog model	small multidrug resistance (SMR) antibiotic efflux pump	disinfecting agents and antiseptics	antibiotic efflux	40.38	105.61
Strict	vanH gene in vanB cluster	protein homolog model	vanH, glycopeptide resistance gene cluster	glycopeptide antibiotic	antibiotic target alteration	36.99	102.48
Strict	Rhodobacter sphaeroides ampC beta-lactamase	protein homolog model	ampC-type beta-lactamase	cephalosporin, penam	antibiotic inactivation	92.63	100
SS15
Strict	qacG	protein homolog model	small multidrug resistance (SMR) antibiotic efflux pump	disinfecting agents and antiseptics	antibiotic efflux	40.38	105.61
Strict	Rhodobacter sphaeroides ampC beta-lactamase	protein homolog model	ampC-type beta-lactamase	cephalosporin, penam	antibiotic inactivation	93.42	100

## Sheet: Table S5
Table S5a. Genomic Islands found in the Cereibacter Sphaeroides S3W10 genome using Island viewer
Island start	Island end	Length	Method	Gene ID	Locus	Gene start	Gene end	Strand	Product
564673	581180	16507	Predicted by at least one method	rpsD	EPLADBJC_01343	565015	565635	1	30S ribosomal protein S4	GI_1
564673	581180	16507	Predicted by at least one method	atpG_2	EPLADBJC_01330	580311	581180	1	ATP synthase gamma chain
564673	581180	16507	Predicted by at least one method	atpA_1	EPLADBJC_01331	578750	580288	1	ATP synthase subunit alpha
564673	581180	16507	Predicted by at least one method	atpH	EPLADBJC_01332	578129	578749	1	ATP synthase subunit delta
564673	581180	16507	Predicted by at least one method	clpA	EPLADBJC_01335	573787	576102	-1	ATP-dependent Clp protease ATP-binding subunit ClpA
564673	581180	16507	Predicted by at least one method	tyrC	EPLADBJC_01341	566965	567900	1	Cyclohexadienyl dehydrogenase
564673	581180	16507	Predicted by at least one method	chaC	EPLADBJC_01338	569828	570376	1	Glutathione-specific gamma-glutamylcyclotransferase
564673	581180	16507	Predicted by at least one method	hisC_3	EPLADBJC_01342	565880	566965	1	Histidinol-phosphate aminotransferase
564673	581180	16507	Predicted by at least one method	gloB_1	EPLADBJC_01334	576269	577036	-1	Hydroxyacylglutathione hydrolase GloB
564673	581180	16507	Predicted by at least one method	ompA_1	EPLADBJC_01336	571629	573206	1	Outer membrane protein A
564673	581180	16507	Predicted by at least one method		EPLADBJC_01344	564673	564957	1	hypothetical protein
564673	581180	16507	Predicted by at least one method		EPLADBJC_01340	567906	568769	1	hypothetical protein
564673	581180	16507	Predicted by at least one method		EPLADBJC_01339	568772	569767	-1	hypothetical protein
564673	581180	16507	Predicted by at least one method		EPLADBJC_01337	570450	571625	1	hypothetical protein
564673	581180	16507	Predicted by at least one method		EPLADBJC_01333	577098	577886	1	hypothetical protein
711727	723552	11825	Predicted by at least one method	cheA_3	EPLADBJC_03920	713809	714984	-1	Chemotaxis protein CheA	GI_2
711727	723552	11825	Predicted by at least one method	cheW_2	EPLADBJC_03919	713349	713807	-1	Chemotaxis protein CheW
711727	723552	11825	Predicted by at least one method	cheY	EPLADBJC_03917	712071	712457	-1	Chemotaxis protein CheY
711727	723552	11825	Predicted by at least one method	cheR_2	EPLADBJC_03918	712435	713352	-1	Chemotaxis protein methyltransferase
711727	723552	11825	Predicted by at least one method		EPLADBJC_03916	711727	712074	-1	hypothetical protein
711727	723552	11825	Predicted by at least one method		EPLADBJC_04301	719236	719520	-1	hypothetical protein
711727	723552	11825	Predicted by at least one method		EPLADBJC_02255	721174	723552	-1	hypothetical protein
1462862	1469698	6836	Predicted by at least one method		EPLADBJC_02862	1462862	1463098	-1	hypothetical protein	GI_3
1462862	1469698	6836	Predicted by at least one method		EPLADBJC_02863	1464072	1464539	-1	hypothetical protein
1462862	1469698	6836	Predicted by at least one method		EPLADBJC_02864	1464857	1465084	1	hypothetical protein
1462862	1469698	6836	Predicted by at least one method		EPLADBJC_04272	1466459	1468579	-1	hypothetical protein
1462862	1469698	6836	Predicted by at least one method		EPLADBJC_04273	1468595	1468987	-1	hypothetical protein
1462862	1469698	6836	Predicted by at least one method		EPLADBJC_04274	1468994	1469698	-1	hypothetical protein
1540060	1544330	4270	Predicted by at least one method		EPLADBJC_03765	1540060	1540182	1	hypothetical protein
1540060	1544330	4270	Predicted by at least one method		EPLADBJC_03766	1540669	1541028	1	hypothetical protein
1540060	1544330	4270	Predicted by at least one method		EPLADBJC_02020	1543884	1544330	-1	hypothetical protein
1882832	1904644	21812	Predicted by at least one method		EPLADBJC_02668	1883979	1884926	1	Glycerate dehydrogenase	GI_4
1882832	1904644	21812	Predicted by at least one method		EPLADBJC_02658	1893998	1894888	-1	IS1595 family transposase ISRhba1
1882832	1904644	21812	Predicted by at least one method	cobB_3	EPLADBJC_02659	1892466	1893149	1	NAD-dependent protein deacylase
1882832	1904644	21812	Predicted by at least one method	intA	EPLADBJC_02647	1903442	1904644	-1	Prophage integrase IntA
1882832	1904644	21812	Predicted by at least one method	csaA	EPLADBJC_02669	1883650	1883982	1	putative chaperone CsaA
1882832	1904644	21812	Predicted by at least one method	proC_1	EPLADBJC_02670	1882832	1883653	1	Pyrroline-5-carboxylate reductase
1882832	1904644	21812	Predicted by at least one method	uvrB_2	EPLADBJC_02653	1899449	1900615	-1	UvrABC system protein B
1882832	1904644	21812	Predicted by at least one method		EPLADBJC_02667	1885135	1885800	1	hypothetical protein
1882832	1904644	21812	Predicted by at least one method		EPLADBJC_02665	1886363	1889830	-1	hypothetical protein
1882832	1904644	21812	Predicted by at least one method		EPLADBJC_02664	1890330	1890524	-1	hypothetical protein
1882832	1904644	21812	Predicted by at least one method		EPLADBJC_02663	1890635	1890916	-1	hypothetical protein
1882832	1904644	21812	Predicted by at least one method		EPLADBJC_02662	1891134	1891385	-1	hypothetical protein
1882832	1904644	21812	Predicted by at least one method		EPLADBJC_02661	1891388	1891759	-1	hypothetical protein
1882832	1904644	21812	Predicted by at least one method		EPLADBJC_02660	1891761	1892162	-1	hypothetical protein
1882832	1904644	21812	Predicted by at least one method		EPLADBJC_02657	1895319	1895495	-1	hypothetical protein
1882832	1904644	21812	Predicted by at least one method		EPLADBJC_02656	1895683	1896045	-1	hypothetical protein
1882832	1904644	21812	Predicted by at least one method		EPLADBJC_02655	1896125	1898461	-1	hypothetical protein
1882832	1904644	21812	Predicted by at least one method		EPLADBJC_02654	1898466	1899449	-1	hypothetical protein
1882832	1904644	21812	Predicted by at least one method		EPLADBJC_02652	1900714	1900944	-1	hypothetical protein
1882832	1904644	21812	Predicted by at least one method		EPLADBJC_02651	1900941	1901456	-1	hypothetical protein
1882832	1904644	21812	Predicted by at least one method		EPLADBJC_02650	1901649	1902014	-1	hypothetical protein
1882832	1904644	21812	Predicted by at least one method		EPLADBJC_02649	1902119	1902298	-1	hypothetical protein
1882832	1904644	21812	Predicted by at least one method		EPLADBJC_02648	1902378	1903109	-1	hypothetical protein
2170915	2199984	29069	Predicted by at least one method	linC	EPLADBJC_00836	2182809	2183561	-1	2,5-dichloro-2,5-cyclohexadiene-1,4-diol dehydrogenase
2170915	2199984	29069	Predicted by at least one method	recD2_2	EPLADBJC_00826	2195494	2195688	1	ATP-dependent RecD-like DNA helicase
2170915	2199984	29069	Predicted by at least one method	cobP	EPLADBJC_00852	2170915	2171469	1	Bifunctional adenosylcobalamin biosynthesis protein CobP	GI_5
2170915	2199984	29069	Predicted by at least one method	smc_2	EPLADBJC_00828	2190166	2192106	1	Chromosome partition protein Smc
2170915	2199984	29069	Predicted by at least one method	sigJ	EPLADBJC_00821	2199124	2199984	1	ECF RNA polymerase sigma factor SigJ
2170915	2199984	29069	Predicted by at least one method		EPLADBJC_00835	2183837	2184700	-1	Fluoroacetate dehalogenase
2170915	2199984	29069	Predicted by at least one method	nimR	EPLADBJC_00832	2186034	2186777	-1	HTH-type transcriptional regulator NimR
2170915	2199984	29069	Predicted by at least one method	noc_1	EPLADBJC_00848	2173575	2175407	-1	Nucleoid occlusion protein
2170915	2199984	29069	Predicted by at least one method	gpmB	EPLADBJC_00851	2171466	2172044	1	phosphoglycerate mutase GpmB
2170915	2199984	29069	Predicted by at least one method	xerC_2	EPLADBJC_00849	2172339	2173430	-1	Tyrosine recombinase XerC
2170915	2199984	29069	Predicted by at least one method	xerC_1	EPLADBJC_00824	2197060	2197692	1	Tyrosine recombinase XerC
2170915	2199984	29069	Predicted by at least one method		EPLADBJC_00831	2186870	2187787	1	Zinc-type alcohol dehydrogenase-like protein
2170915	2199984	29069	Predicted by at least one method		EPLADBJC_00847	2175530	2175925	-1	hypothetical protein
2170915	2199984	29069	Predicted by at least one method		EPLADBJC_00846	2175925	2176257	-1	hypothetical protein
2170915	2199984	29069	Predicted by at least one method		EPLADBJC_00845	2176254	2176451	-1	hypothetical protein
2170915	2199984	29069	Predicted by at least one method		EPLADBJC_00844	2177467	2177724	1	hypothetical protein
2170915	2199984	29069	Predicted by at least one method		EPLADBJC_00843	2177721	2177984	1	hypothetical protein
2170915	2199984	29069	Predicted by at least one method		EPLADBJC_00842	2178242	2178538	1	hypothetical protein
2170915	2199984	29069	Predicted by at least one method		EPLADBJC_00841	2178624	2179259	1	hypothetical protein
2170915	2199984	29069	Predicted by at least one method		EPLADBJC_00840	2179490	2180068	1	hypothetical protein
2170915	2199984	29069	Predicted by at least one method		EPLADBJC_00839	2180193	2180813	1	hypothetical protein
2170915	2199984	29069	Predicted by at least one method		EPLADBJC_00838	2181253	2181648	1	hypothetical protein
2170915	2199984	29069	Predicted by at least one method		EPLADBJC_00837	2181756	2182703	1	hypothetical protein
2170915	2199984	29069	Predicted by at least one method		EPLADBJC_00834	2184828	2185277	-1	hypothetical protein
2170915	2199984	29069	Predicted by at least one method		EPLADBJC_00833	2185393	2185665	-1	hypothetical protein
2170915	2199984	29069	Predicted by at least one method		EPLADBJC_00830	2188228	2189664	1	hypothetical protein
2170915	2199984	29069	Predicted by at least one method		EPLADBJC_00829	2189657	2190169	1	hypothetical protein
2170915	2199984	29069	Predicted by at least one method		EPLADBJC_00827	2193100	2194866	-1	hypothetical protein
2170915	2199984	29069	Predicted by at least one method		EPLADBJC_00825	2196341	2196520	1	hypothetical protein
2170915	2199984	29069	Predicted by at least one method		EPLADBJC_00823	2198041	2198385	1	hypothetical protein
2170915	2199984	29069	Predicted by at least one method		EPLADBJC_00822	2198661	2199134	1	hypothetical protein
2188228	2196520	8292	Predicted by at least one method	recD2_2	EPLADBJC_00826	2195494	2195688	1	ATP-dependent RecD-like DNA helicase
2188228	2196520	8292	Predicted by at least one method		EPLADBJC_00830	2188228	2189664	1	hypothetical protein	GI_6
2188228	2196520	8292	Predicted by at least one method		EPLADBJC_00829	2189657	2190169	1	hypothetical protein
2188228	2196520	8292	Predicted by at least one method		EPLADBJC_00827	2193100	2194866	-1	hypothetical protein
2188228	2196520	8292	Predicted by at least one method		EPLADBJC_00825	2196341	2196520	1	hypothetical protein
2188228	2196520	8292	Predicted by at least one method	smc_2	EPLADBJC_00828	2190166	2192106	1	Chromosome partition protein Smc
3089169	3095099	5930	Predicted by at least one method		EPLADBJC_03371	3089169	3089672	-1	hypothetical protein	GI_7
3089169	3095099	5930	Predicted by at least one method		EPLADBJC_03368	3091364	3091549	-1	hypothetical protein
3089169	3095099	5930	Predicted by at least one method		EPLADBJC_03366	3093879	3094151	-1	hypothetical protein
3089169	3095099	5930	Predicted by at least one method		EPLADBJC_03365	3094353	3095099	1	hypothetical protein
3089169	3095099	5930	Predicted by at least one method	imuB	EPLADBJC_03367	3092052	3093656	-1	Protein ImuB
3089169	3095099	5930	Predicted by at least one method	yjgH	EPLADBJC_03369	3090783	3091082	1	RutC family protein YjgH
3089169	3095099	5930	Predicted by at least one method	tetC	EPLADBJC_03370	3089940	3090539	-1	Transposon Tn10 TetC protein
3274596	3282512	7916	Predicted by at least one method		EPLADBJC_03971	3274596	3275174	-1	hypothetical protein	GI_8
3274596	3282512	7916	Predicted by at least one method		EPLADBJC_03972	3275383	3276039	-1	hypothetical protein
3274596	3282512	7916	Predicted by at least one method		EPLADBJC_03973	3276079	3276630	-1	hypothetical protein
3274596	3282512	7916	Predicted by at least one method		EPLADBJC_03974	3276627	3276875	-1	hypothetical protein
3274596	3282512	7916	Predicted by at least one method		EPLADBJC_03975	3276872	3277129	-1	hypothetical protein
3274596	3282512	7916	Predicted by at least one method		EPLADBJC_03976	3277547	3277807	1	hypothetical protein
3274596	3282512	7916	Predicted by at least one method		EPLADBJC_03977	3278284	3278478	1	hypothetical protein
3274596	3282512	7916	Predicted by at least one method		EPLADBJC_03978	3278475	3278807	1	hypothetical protein
3274596	3282512	7916	Predicted by at least one method		EPLADBJC_03979	3278807	3279202	1	hypothetical protein
3274596	3282512	7916	Predicted by at least one method		EPLADBJC_03981	3281133	3281222	1	hypothetical protein
3274596	3282512	7916	Predicted by at least one method		EPLADBJC_03982	3281212	3281454	1	hypothetical protein
3274596	3282512	7916	Predicted by at least one method	noc_5	EPLADBJC_03980	3279325	3281136	1	Nucleoid occlusion protein
3274596	3282512	7916	Predicted by at least one method	xerC_5	EPLADBJC_03983	3281424	3282512	1	Tyrosine recombinase XerC
3324209	3341111	16902	Predicted by at least one method		EPLADBJC_04237	3324209	3325072	1	hypothetical protein
3324209	3341111	16902	Predicted by at least one method		EPLADBJC_04238	3325429	3325890	1	hypothetical protein	GI_9
3324209	3341111	16902	Predicted by at least one method		EPLADBJC_04239	3325917	3326234	-1	hypothetical protein
3324209	3341111	16902	Predicted by at least one method		EPLADBJC_04240	3326374	3326679	-1	hypothetical protein
3324209	3341111	16902	Predicted by at least one method		EPLADBJC_04241	3326704	3327021	-1	hypothetical protein
3324209	3341111	16902	Predicted by at least one method		EPLADBJC_04242	3327028	3327717	-1	hypothetical protein
3324209	3341111	16902	Predicted by at least one method		EPLADBJC_04261	3329001	3329480	1	hypothetical protein
3324209	3341111	16902	Predicted by at least one method		EPLADBJC_04260	3329742	3330230	1	hypothetical protein
3324209	3341111	16902	Predicted by at least one method		EPLADBJC_04259	3330246	3331163	-1	hypothetical protein
3324209	3341111	16902	Predicted by at least one method		EPLADBJC_04258	3331160	3332428	-1	hypothetical protein
3324209	3341111	16902	Predicted by at least one method		EPLADBJC_04257	3332607	3333371	1	hypothetical protein
3324209	3341111	16902	Predicted by at least one method		EPLADBJC_04256	3333499	3334500	-1	hypothetical protein
3324209	3341111	16902	Predicted by at least one method		EPLADBJC_04308	3339374	3339541	1	hypothetical protein
3324209	3341111	16902	Predicted by at least one method		EPLADBJC_04309	3339546	3339926	1	hypothetical protein
3324209	3341111	16902	Predicted by at least one method		EPLADBJC_00915	3340977	3341111	1	hypothetical protein
3324209	3341111	16902	Predicted by at least one method		EPLADBJC_04289	3336570	3336845	-1	IS1182 family transposase ISRssp12
3707251	3741136	33885	Predicted by at least one method		EPLADBJC_04123	3712113	3713372	-1	hypothetical protein	GI_10
3707251	3741136	33885	Predicted by at least one method		EPLADBJC_04124	3713417	3714445	-1	hypothetical protein
3707251	3741136	33885	Predicted by at least one method		EPLADBJC_04125	3714442	3716487	-1	hypothetical protein
3707251	3741136	33885	Predicted by at least one method		EPLADBJC_04126	3716871	3717794	1	hypothetical protein
3707251	3741136	33885	Predicted by at least one method		EPLADBJC_04127	3717921	3719441	1	hypothetical protein
3707251	3741136	33885	Predicted by at least one method		EPLADBJC_04128	3719906	3720730	1	hypothetical protein
3707251	3741136	33885	Predicted by at least one method		EPLADBJC_04129	3720730	3721470	1	hypothetical protein
3707251	3741136	33885	Predicted by at least one method		EPLADBJC_04130	3721474	3722637	1	hypothetical protein
3707251	3741136	33885	Predicted by at least one method		EPLADBJC_04131	3722637	3725768	1	hypothetical protein
3707251	3741136	33885	Predicted by at least one method		EPLADBJC_04132	3726130	3727251	1	hypothetical protein
3707251	3741136	33885	Predicted by at least one method		EPLADBJC_04133	3727248	3728378	1	hypothetical protein
3707251	3741136	33885	Predicted by at least one method		EPLADBJC_04134	3728784	3729323	1	hypothetical protein
3707251	3741136	33885	Predicted by at least one method		EPLADBJC_04135	3729540	3730907	-1	hypothetical protein
3707251	3741136	33885	Predicted by at least one method		EPLADBJC_04136	3731593	3731982	1	hypothetical protein
3707251	3741136	33885	Predicted by at least one method		EPLADBJC_04057	3734023	3737127	1	hypothetical protein
3707251	3741136	33885	Predicted by at least one method		EPLADBJC_04058	3737090	3737335	-1	hypothetical protein
3707251	3741136	33885	Predicted by at least one method		EPLADBJC_04059	3737515	3737955	-1	hypothetical protein
3707251	3741136	33885	Predicted by at least one method		EPLADBJC_04060	3738059	3738529	-1	hypothetical protein
3707251	3741136	33885	Predicted by at least one method		EPLADBJC_04061	3738642	3738869	-1	hypothetical protein
3707251	3741136	33885	Predicted by at least one method		EPLADBJC_04062	3738891	3739313	-1	hypothetical protein
3707251	3741136	33885	Predicted by at least one method		EPLADBJC_04063	3739310	3739636	-1	hypothetical protein
3707251	3741136	33885	Predicted by at least one method		EPLADBJC_04064	3739647	3740669	-1	hypothetical protein
3707251	3741136	33885	Predicted by at least one method		EPLADBJC_04065	3740747	3741136	-1	hypothetical protein
3707251	3717794	10543	Predicted by at least one method		EPLADBJC_04123	3712113	3713372	-1	hypothetical protein
3707251	3717794	10543	Predicted by at least one method		EPLADBJC_04124	3713417	3714445	-1	hypothetical protein
3707251	3717794	10543	Predicted by at least one method		EPLADBJC_04125	3714442	3716487	-1	hypothetical protein
3707251	3717794	10543	Predicted by at least one method		EPLADBJC_04126	3716871	3717794	1	hypothetical protein
3707251	3741136	33885	Predicted by at least one method		EPLADBJC_01242	3707251	3707892	-1	IS1182 family transposase ISRbac1
3707251	3717794	10543	Predicted by at least one method		EPLADBJC_01242	3707251	3707892	-1	IS1182 family transposase ISRbac1
3726130	3731982	5852	Predicted by at least one method		EPLADBJC_04132	3726130	3727251	1	hypothetical protein
3726130	3731982	5852	Predicted by at least one method		EPLADBJC_04133	3727248	3728378	1	hypothetical protein	GI_11
3726130	3731982	5852	Predicted by at least one method		EPLADBJC_04134	3728784	3729323	1	hypothetical protein
3726130	3731982	5852	Predicted by at least one method		EPLADBJC_04135	3729540	3730907	-1	hypothetical protein
3726130	3731982	5852	Predicted by at least one method		EPLADBJC_04136	3731593	3731982	1	hypothetical protein
3771980	3805597	33617	Predicted by at least one method		EPLADBJC_04187	3771980	3772204	1	hypothetical protein	GI_12
3771980	3805597	33617	Predicted by at least one method		EPLADBJC_04188	3772834	3773412	-1	hypothetical protein
3771980	3805597	33617	Predicted by at least one method		EPLADBJC_04189	3773501	3775051	1	hypothetical protein
3771980	3805597	33617	Predicted by at least one method		EPLADBJC_04191	3776128	3776337	1	hypothetical protein
3771980	3805597	33617	Predicted by at least one method		EPLADBJC_04192	3776334	3777269	1	hypothetical protein
3771980	3805597	33617	Predicted by at least one method		EPLADBJC_04194	3779085	3779930	1	hypothetical protein
3771980	3805597	33617	Predicted by at least one method		EPLADBJC_04195	3780049	3780519	-1	hypothetical protein
3771980	3805597	33617	Predicted by at least one method		EPLADBJC_04197	3782157	3782366	1	hypothetical protein
3771980	3805597	33617	Predicted by at least one method		EPLADBJC_04198	3782610	3782900	1	hypothetical protein
3771980	3805597	33617	Predicted by at least one method		EPLADBJC_04200	3783619	3783942	-1	hypothetical protein
3771980	3805597	33617	Predicted by at least one method		EPLADBJC_04201	3784385	3789448	-1	hypothetical protein
3771980	3805597	33617	Predicted by at least one method		EPLADBJC_04202	3789562	3790077	-1	hypothetical protein
3771980	3805597	33617	Predicted by at least one method		EPLADBJC_04203	3790247	3790372	-1	hypothetical protein
3771980	3805597	33617	Predicted by at least one method		EPLADBJC_04204	3791027	3791383	-1	hypothetical protein
3771980	3805597	33617	Predicted by at least one method		EPLADBJC_03497	3799274	3800062	-1	hypothetical protein
3771980	3805597	33617	Predicted by at least one method		EPLADBJC_03499	3800463	3800843	-1	hypothetical protein
3771980	3805597	33617	Predicted by at least one method		EPLADBJC_03501	3802172	3803032	1	hypothetical protein
3771980	3805597	33617	Predicted by at least one method	dauA_3	EPLADBJC_04193	3777581	3779071	1	C4-dicarboxylic acid transporter DauA
3771980	3805597	33617	Predicted by at least one method	smc_6	EPLADBJC_03495	3793677	3795401	-1	Chromosome partition protein Smc
3771980	3805597	33617	Predicted by at least one method	fliC_2	EPLADBJC_03500	3800918	3801763	-1	Flagellin
3771980	3805597	33617	Predicted by at least one method	flbT	EPLADBJC_03498	3800059	3800466	-1	flagellum biosynthesis repressor protein FlbT
3771980	3805597	33617	Predicted by at least one method	lutR_3	EPLADBJC_03503	3803997	3804701	1	HTH-type transcriptional regulator LutR
3771980	3805597	33617	Predicted by at least one method		EPLADBJC_04199	3783254	3783676	1	IS110 family transposase ISPye32
3771980	3805597	33617	Predicted by at least one method		EPLADBJC_04205	3791706	3792035	-1	IS1182 family transposase ISPse1
3771980	3805597	33617	Predicted by at least one method	mopB	EPLADBJC_03504	3804809	3805597	1	Molybdenum-pterin-binding protein MopB
3771980	3805597	33617	Predicted by at least one method	pcpR	EPLADBJC_04196	3780595	3781521	1	PCP degradation transcriptional activation protein
3771980	3805597	33617	Predicted by at least one method	yfcA	EPLADBJC_03502	3803072	3803821	-1	putative membrane transporter protein YfcA
3771980	3805597	33617	Predicted by at least one method	rnk	EPLADBJC_04190	3775693	3776106	1	Regulator of nucleoside diphosphate kinase
3771980	3805597	33617	Predicted by at least one method	arnC_3	EPLADBJC_03496	3795444	3798572	-1	Undecaprenyl-phosphate 4-deoxy-4-formamido-L-arabinose transferase
3790247	3798572	8325	Predicted by at least one method		EPLADBJC_04203	3790247	3790372	-1	hypothetical protein	GI_13
3790247	3798572	8325	Predicted by at least one method		EPLADBJC_04204	3791027	3791383	-1	hypothetical protein
3790247	3798572	8325	Predicted by at least one method	smc_6	EPLADBJC_03495	3793677	3795401	-1	Chromosome partition protein Smc
3790247	3798572	8325	Predicted by at least one method		EPLADBJC_04205	3791706	3792035	-1	IS1182 family transposase ISPse1
3790247	3798572	8325	Predicted by at least one method	arnC_3	EPLADBJC_03496	3795444	3798572	-1	Undecaprenyl-phosphate 4-deoxy-4-formamido-L-arabinose transferase
3998514	4005967	7453	Predicted by at least one method		EPLADBJC_03628	3998514	4000541	1	hypothetical protein	GI_14
3998514	4005967	7453	Predicted by at least one method		EPLADBJC_03631	4001913	4002290	-1	hypothetical protein
3998514	4005967	7453	Predicted by at least one method		EPLADBJC_03633	4004222	4004617	-1	hypothetical protein
3998514	4005967	7453	Predicted by at least one method		EPLADBJC_03634	4004617	4004949	-1	hypothetical protein
3998514	4005967	7453	Predicted by at least one method		EPLADBJC_03635	4004946	4005143	-1	hypothetical protein
3998514	4005967	7453	Predicted by at least one method		EPLADBJC_03636	4005140	4005325	-1	hypothetical protein
3998514	4005967	7453	Predicted by at least one method		EPLADBJC_03637	4005689	4005967	-1	hypothetical protein
3998514	4005967	7453	Predicted by at least one method	noc_3	EPLADBJC_03632	4002287	4004098	-1	Nucleoid occlusion protein
3998514	4005967	7453	Predicted by at least one method	xerC_4	EPLADBJC_03630	4000650	4001732	-1	Tyrosine recombinase XerC
4153778	4175965	22187	Predicted by at least one method		EPLADBJC_03262	4155856	4157106	-1	hypothetical protein	GI_15
4153778	4175965	22187	Predicted by at least one method		EPLADBJC_03264	4158042	4158170	-1	hypothetical protein
4153778	4175965	22187	Predicted by at least one method		EPLADBJC_04279	4159444	4159836	1	hypothetical protein
4153778	4175965	22187	Predicted by at least one method		EPLADBJC_04280	4159920	4160156	1	hypothetical protein
4153778	4175965	22187	Predicted by at least one method		EPLADBJC_04281	4160140	4161600	-1	hypothetical protein
4153778	4175965	22187	Predicted by at least one method		EPLADBJC_04304	4165113	4165328	1	hypothetical protein
4153778	4175965	22187	Predicted by at least one method		EPLADBJC_04286	4167734	4168033	-1	hypothetical protein
4153778	4175965	22187	Predicted by at least one method		EPLADBJC_04287	4168030	4168392	-1	hypothetical protein
4153778	4175965	22187	Predicted by at least one method		EPLADBJC_04313	4171981	4172352	1	hypothetical protein
4153778	4175965	22187	Predicted by at least one method		EPLADBJC_04298	4173772	4174104	-1	hypothetical protein
4153778	4175965	22187	Predicted by at least one method		EPLADBJC_04299	4174101	4174403	-1	hypothetical protein
4153778	4175965	22187	Predicted by at least one method		EPLADBJC_04276	4175445	4175570	1	hypothetical protein
4153778	4175965	22187	Predicted by at least one method		EPLADBJC_04277	4175573	4175965	1	hypothetical protein
4153778	4175965	22187	Predicted by at least one method	fhuB_1	EPLADBJC_03261	4153778	4155715	1	Iron(3+)-hydroxamate import system permease protein FhuB
4153778	4175965	22187	Predicted by at least one method		EPLADBJC_03263	4157284	4157991	1	IS110 family transposase ISMch4
4175445	4188555	13110	Predicted by at least one method		EPLADBJC_04276	4175445	4175570	1	hypothetical protein	GI_16
4175445	4188555	13110	Predicted by at least one method		EPLADBJC_04277	4175573	4175965	1	hypothetical protein
4175445	4188555	13110	Predicted by at least one method		EPLADBJC_04278	4176224	4177828	1	hypothetical protein
4175445	4188555	13110	Predicted by at least one method		EPLADBJC_04310	4181452	4181832	-1	hypothetical protein
4175445	4188555	13110	Predicted by at least one method		EPLADBJC_04311	4181836	4182003	-1	hypothetical protein
4175445	4188555	13110	Predicted by at least one method		EPLADBJC_04314	4185904	4186212	-1	hypothetical protein
4175445	4188555	13110	Predicted by at least one method		EPLADBJC_04162	4188322	4188555	-1	hypothetical protein
4207089	4266530	59441	Predicted by at least one method		EPLADBJC_04185	4206829	4207092	1	hypothetical protein	GI_17
4207089	4266530	59441	Predicted by at least one method		EPLADBJC_04243	4211059	4211217	1	hypothetical protein
4207089	4266530	59441	Predicted by at least one method		EPLADBJC_04244	4211214	4211321	1	hypothetical protein
4207089	4266530	59441	Predicted by at least one method		EPLADBJC_04245	4211539	4211820	1	hypothetical protein
4207089	4266530	59441	Predicted by at least one method		EPLADBJC_04247	4213355	4214101	1	hypothetical protein
4207089	4266530	59441	Predicted by at least one method		EPLADBJC_04248	4214418	4215329	-1	hypothetical protein
4207089	4266530	59441	Predicted by at least one method		EPLADBJC_04249	4215425	4216339	-1	hypothetical protein
4207089	4266530	59441	Predicted by at least one method		EPLADBJC_04293	4222716	4223054	-1	hypothetical protein
4207089	4266530	59441	Predicted by at least one method		EPLADBJC_04294	4223058	4223375	-1	hypothetical protein
4207089	4266530	59441	Predicted by at least one method		EPLADBJC_04295	4223382	4223756	-1	hypothetical protein
4207089	4266530	59441	Predicted by at least one method		EPLADBJC_04250	4229021	4229374	1	hypothetical protein
4207089	4266530	59441	Predicted by at least one method		EPLADBJC_04251	4229478	4229816	1	hypothetical protein
4207089	4266530	59441	Predicted by at least one method		EPLADBJC_04252	4230066	4230833	-1	hypothetical protein
4207089	4266530	59441	Predicted by at least one method		EPLADBJC_04253	4230830	4231396	-1	hypothetical protein
4207089	4266530	59441	Predicted by at least one method		EPLADBJC_04254	4231479	4232306	1	hypothetical protein
4207089	4266530	59441	Predicted by at least one method		EPLADBJC_04307	4234940	4235320	1	hypothetical protein
4207089	4266530	59441	Predicted by at least one method		EPLADBJC_04305	4236558	4236836	-1	hypothetical protein
4207089	4266530	59441	Predicted by at least one method		EPLADBJC_04306	4236932	4237216	-1	hypothetical protein
4207089	4266530	59441	Predicted by at least one method		EPLADBJC_04288	4240278	4241450	-1	hypothetical protein
4207089	4266530	59441	Predicted by at least one method		EPLADBJC_04099	4242694	4242915	-1	hypothetical protein
4207089	4266530	59441	Predicted by at least one method		EPLADBJC_04100	4242908	4243216	-1	hypothetical protein
4207089	4266530	59441	Predicted by at least one method		EPLADBJC_04102	4244281	4245078	1	hypothetical protein
4207089	4266530	59441	Predicted by at least one method		EPLADBJC_04103	4245091	4245597	1	hypothetical protein
4207089	4266530	59441	Predicted by at least one method		EPLADBJC_04104	4246019	4247383	1	hypothetical protein
4207089	4266530	59441	Predicted by at least one method		EPLADBJC_04105	4247383	4248249	1	hypothetical protein
4207089	4266530	59441	Predicted by at least one method		EPLADBJC_04106	4248412	4249659	-1	hypothetical protein
4207089	4266530	59441	Predicted by at least one method		EPLADBJC_04108	4251217	4252836	-1	hypothetical protein
4207089	4266530	59441	Predicted by at least one method		EPLADBJC_04109	4252990	4254690	-1	hypothetical protein
4207089	4266530	59441	Predicted by at least one method		EPLADBJC_04110	4255162	4255701	1	hypothetical protein
4207089	4266530	59441	Predicted by at least one method		EPLADBJC_04111	4255749	4256057	-1	hypothetical protein
4207089	4266530	59441	Predicted by at least one method		EPLADBJC_04113	4256929	4257348	1	hypothetical protein
4207089	4266530	59441	Predicted by at least one method		EPLADBJC_04114	4257413	4257538	-1	hypothetical protein
4207089	4266530	59441	Predicted by at least one method		EPLADBJC_04115	4257671	4258543	-1	hypothetical protein
4207089	4266530	59441	Predicted by at least one method		EPLADBJC_04116	4259176	4259898	-1	hypothetical protein
4207089	4266530	59441	Predicted by at least one method		EPLADBJC_04117	4259930	4260031	-1	hypothetical protein
4207089	4266530	59441	Predicted by at least one method		EPLADBJC_04118	4260397	4260615	1	hypothetical protein
4207089	4266530	59441	Predicted by at least one method		EPLADBJC_04119	4260805	4261020	1	hypothetical protein
4207089	4266530	59441	Predicted by at least one method		EPLADBJC_04121	4264032	4264928	1	hypothetical protein
4207089	4266530	59441	Predicted by at least one method		EPLADBJC_04122	4265127	4266530	1	hypothetical protein
4207089	4266530	59441	Predicted by at least one method	mshA_14	EPLADBJC_04246	4212309	4213358	1	D-inositol-3-phosphate glycosyltransferase
4207089	4266530	59441	Predicted by at least one method	gdx_2	EPLADBJC_04112	4256256	4256576	1	Guanidinium exporter
4207089	4266530	59441	Predicted by at least one method	cntO	EPLADBJC_04120	4261907	4264030	1	Metal-pseudopaline receptor CntO
4207089	4266530	59441	Predicted by at least one method	dpnM_2	EPLADBJC_04101	4243408	4244214	1	Modification methylase DpnIIA
4207089	4266530	59441	Predicted by at least one method	nfdA	EPLADBJC_04186	4207089	4208741	1	N-substituted formamide deformylase
4207089	4266530	59441	Predicted by at least one method	aroK_2	EPLADBJC_04107	4250159	4250719	-1	Shikimate kinase
4207089	4266530	59441	Predicted by at least one method	hsdM	EPLADBJC_04255	4232191	4233696	-1	Type I restriction enzyme EcoKI M protein
4246019	4250719	4700	Predicted by at least one method		EPLADBJC_04104	4246019	4247383	1	hypothetical protein	GI_18
4246019	4250719	4700	Predicted by at least one method		EPLADBJC_04105	4247383	4248249	1	hypothetical protein
4246019	4250719	4700	Predicted by at least one method		EPLADBJC_04106	4248412	4249659	-1	hypothetical protein
4246019	4250719	4700	Predicted by at least one method	aroK_2	EPLADBJC_04107	4250159	4250719	-1	Shikimate kinase
4256256	4261020	4764	Predicted by at least one method		EPLADBJC_04113	4256929	4257348	1	hypothetical protein
4256256	4261020	4764	Predicted by at least one method		EPLADBJC_04114	4257413	4257538	-1	hypothetical protein
4256256	4261020	4764	Predicted by at least one method		EPLADBJC_04115	4257671	4258543	-1	hypothetical protein
4256256	4261020	4764	Predicted by at least one method		EPLADBJC_04116	4259176	4259898	-1	hypothetical protein
4256256	4261020	4764	Predicted by at least one method		EPLADBJC_04117	4259930	4260031	-1	hypothetical protein
4256256	4261020	4764	Predicted by at least one method		EPLADBJC_04118	4260397	4260615	1	hypothetical protein
4256256	4261020	4764	Predicted by at least one method		EPLADBJC_04119	4260805	4261020	1	hypothetical protein
4256256	4261020	4764	Predicted by at least one method	gdx_2	EPLADBJC_04112	4256256	4256576	1	Guanidinium exporter
4521049	4530018	8969	Predicted by at least one method		EPLADBJC_02875	4521049	4523157	-1	hypothetical protein	GI_19
4521049	4530018	8969	Predicted by at least one method		EPLADBJC_02876	4523906	4524688	1	hypothetical protein
4521049	4530018	8969	Predicted by at least one method		EPLADBJC_02877	4524688	4526715	1	hypothetical protein
4521049	4530018	8969	Predicted by at least one method		EPLADBJC_02878	4527239	4527451	-1	hypothetical protein
4521049	4530018	8969	Predicted by at least one method		EPLADBJC_02879	4527507	4527767	-1	hypothetical protein
4521049	4530018	8969	Predicted by at least one method	ampC	EPLADBJC_02880	4527902	4529044	-1	Beta-lactamase
4521049	4530018	8969	Predicted by at least one method	ampR	EPLADBJC_02881	4529137	4530018	1	HTH-type transcriptional activator AmpR
Table S5b Genomic Islands found in the Cereibacter Sphaeroides SS15 genome using Island viewer
Island start	Island end	Length	Method	Gene ID	Locus	Gene start	Gene end	Strand	Product
342237	362596	20359	Predicted by at least one method		GHDLCMKB_04052	342237	342617	-1	hypothetical protein	GI_1
342237	362596	20359	Predicted by at least one method		GHDLCMKB_04053	342622	342789	-1	hypothetical protein
342237	362596	20359	Predicted by at least one method		GHDLCMKB_04054	342786	343259	-1	hypothetical protein
342237	362596	20359	Predicted by at least one method		GHDLCMKB_04055	343256	343588	-1	hypothetical protein
342237	362596	20359	Predicted by at least one method		GHDLCMKB_04056	343626	344132	-1	hypothetical protein
342237	362596	20359	Predicted by at least one method		GHDLCMKB_04057	344137	344409	-1	hypothetical protein
342237	362596	20359	Predicted by at least one method		GHDLCMKB_04058	344553	345887	-1	hypothetical protein
342237	362596	20359	Predicted by at least one method		GHDLCMKB_04059	346056	346973	-1	hypothetical protein
342237	362596	20359	Predicted by at least one method		GHDLCMKB_04060	346970	348238	-1	hypothetical protein
342237	362596	20359	Predicted by at least one method		GHDLCMKB_04061	348411	348911	-1	hypothetical protein
342237	362596	20359	Predicted by at least one method		GHDLCMKB_04062	348913	349176	-1	hypothetical protein
342237	362596	20359	Predicted by at least one method		GHDLCMKB_04063	349507	351165	-1	hypothetical protein
342237	362596	20359	Predicted by at least one method		GHDLCMKB_04064	351152	351589	-1	hypothetical protein
342237	362596	20359	Predicted by at least one method		GHDLCMKB_04065	351849	352262	-1	hypothetical protein
342237	362596	20359	Predicted by at least one method		GHDLCMKB_04066	352367	352906	-1	hypothetical protein
342237	362596	20359	Predicted by at least one method		GHDLCMKB_04067	352981	353442	-1	hypothetical protein
342237	362596	20359	Predicted by at least one method		GHDLCMKB_01630	354611	355255	-1	hypothetical protein
342237	362596	20359	Predicted by at least one method		GHDLCMKB_01631	355295	355846	-1	hypothetical protein
342237	362596	20359	Predicted by at least one method		GHDLCMKB_01632	356976	357161	1	hypothetical protein
342237	362596	20359	Predicted by at least one method		GHDLCMKB_01633	357158	357355	1	hypothetical protein
342237	362596	20359	Predicted by at least one method		GHDLCMKB_01634	357352	357684	1	hypothetical protein
342237	362596	20359	Predicted by at least one method		GHDLCMKB_01635	357684	358079	1	hypothetical protein
342237	362596	20359	Predicted by at least one method		GHDLCMKB_01636	358203	360014	1	hypothetical protein
342237	362596	20359	Predicted by at least one method		GHDLCMKB_01637	360011	360100	1	hypothetical protein
342237	362596	20359	Predicted by at least one method		GHDLCMKB_01638	360090	360320	1	hypothetical protein
342237	362596	20359	Predicted by at least one method		GHDLCMKB_01642	362285	362596	-1	hypothetical protein
342237	362596	20359	Predicted by at least one method	ysnE	GHDLCMKB_01641	361499	361969	-1	putative N-acetyltransferase YsnE
342237	362596	20359	Predicted by at least one method	xerC_1	GHDLCMKB_01639	360320	361345	1	Tyrosine recombinase XerC
594090	607364	13274	Predicted by at least one method	atpG_2	GHDLCMKB_03141	606495	607364	1	ATP synthase gamma chain
594090	607364	13274	Predicted by at least one method	atpA_1	GHDLCMKB_03140	604934	606472	1	ATP synthase subunit alpha
594090	607364	13274	Predicted by at least one method	atpH	GHDLCMKB_03139	604313	604933	1	ATP synthase subunit delta
594090	607364	13274	Predicted by at least one method	clpA	GHDLCMKB_03136	599971	602286	-1	ATP-dependent Clp protease ATP-binding subunit ClpA
594090	607364	13274	Predicted by at least one method	chaC	GHDLCMKB_03133	596012	596560	1	Glutathione-specific gamma-glutamylcyclotransferase
594090	607364	13274	Predicted by at least one method	gloB_2	GHDLCMKB_03137	602453	603220	-1	Hydroxyacylglutathione hydrolase GloB
594090	607364	13274	Predicted by at least one method		GHDLCMKB_03131	594090	594953	1	hypothetical protein
594090	607364	13274	Predicted by at least one method		GHDLCMKB_03132	594956	595951	-1	hypothetical protein	GI_2
594090	607364	13274	Predicted by at least one method		GHDLCMKB_03134	596634	597809	1	hypothetical protein
594090	607364	13274	Predicted by at least one method		GHDLCMKB_03138	603282	604070	1	hypothetical protein
594090	607364	13274	Predicted by at least one method	ompA_2	GHDLCMKB_03135	597813	599390	1	Outer membrane protein A
739524	749349	9825	Predicted by at least one method	cheA_3	GHDLCMKB_03891	741606	742781	-1	Chemotaxis protein CheA
739524	749349	9825	Predicted by at least one method	cheW_3	GHDLCMKB_03892	741146	741604	-1	Chemotaxis protein CheW
739524	749349	9825	Predicted by at least one method	cheY_1	GHDLCMKB_03894	739868	740254	-1	Chemotaxis protein CheY
739524	749349	9825	Predicted by at least one method	cheY_2	GHDLCMKB_04136	744674	745042	-1	Chemotaxis protein CheY
739524	749349	9825	Predicted by at least one method	cheR_2	GHDLCMKB_03893	740232	741149	-1	Chemotaxis protein methyltransferase
739524	749349	9825	Predicted by at least one method		GHDLCMKB_03895	739524	739871	-1	hypothetical protein	GI_3
739524	749349	9825	Predicted by at least one method		GHDLCMKB_04137	745033	745317	-1	hypothetical protein
739524	749349	9825	Predicted by at least one method		GHDLCMKB_02291	746971	749349	-1	hypothetical protein
1488864	1493089	4225	Predicted by at least one method		GHDLCMKB_01391	1488640	1488867	1	hypothetical protein
1488864	1493089	4225	Predicted by at least one method		GHDLCMKB_01390	1488864	1489043	1	hypothetical protein
1488864	1493089	4225	Predicted by at least one method		GHDLCMKB_04126	1490060	1491970	-1	hypothetical protein
1488864	1493089	4225	Predicted by at least one method		GHDLCMKB_04125	1491986	1492378	-1	hypothetical protein
1488864	1493089	4225	Predicted by at least one method		GHDLCMKB_04124	1492385	1493089	-1	hypothetical protein
1563042	1567305	4263	Predicted by at least one method		GHDLCMKB_03489	1563042	1563152	1	hypothetical protein	GI_4
1563042	1567305	4263	Predicted by at least one method		GHDLCMKB_01853	1566859	1567305	-1	hypothetical protein
1563042	1567305	4263	Predicted by at least one method		GHDLCMKB_03488	1563639	1564019	1	IS3 family transposase ISPam3
1972593	1998404	25811	Predicted by at least one method	fabG_3	GHDLCMKB_00822	1996270	1997076	-1	3-oxoacyl-[acyl-carrier-protein] reductase FabG
1972593	1998404	25811	Predicted by at least one method	cobP	GHDLCMKB_03020	1972593	1973147	1	Bifunctional adenosylcobalamin biosynthesis protein CobP	GI_5
1972593	1998404	25811	Predicted by at least one method	cas5d	GHDLCMKB_00831	1986320	1987018	1	CRISPR pre-crRNA endoribonuclease Cas5d
1972593	1998404	25811	Predicted by at least one method	cas1	GHDLCMKB_00827	1990392	1991426	1	CRISPR-associated endonuclease Cas1
1972593	1998404	25811	Predicted by at least one method	cas2	GHDLCMKB_00826	1991428	1991718	1	CRISPR-associated endoribonuclease Cas2
1972593	1998404	25811	Predicted by at least one method	sigJ	GHDLCMKB_00824	1994528	1995388	1	ECF RNA polymerase sigma factor SigJ
1972593	1998404	25811	Predicted by at least one method	rhtB_1	GHDLCMKB_00820	1997775	1998404	-1	Homoserine/homoserine lactone efflux protein
1972593	1998404	25811	Predicted by at least one method		GHDLCMKB_03016	1975253	1977070	-1	hypothetical protein
1972593	1998404	25811	Predicted by at least one method		GHDLCMKB_03015	1977192	1977581	-1	hypothetical protein
1972593	1998404	25811	Predicted by at least one method		GHDLCMKB_03014	1977581	1977913	-1	hypothetical protein
1972593	1998404	25811	Predicted by at least one method		GHDLCMKB_03013	1977910	1978107	-1	hypothetical protein
1972593	1998404	25811	Predicted by at least one method		GHDLCMKB_03012	1979123	1979380	1	hypothetical protein
1972593	1998404	25811	Predicted by at least one method		GHDLCMKB_03011	1979377	1979640	1	hypothetical protein
1972593	1998404	25811	Predicted by at least one method		GHDLCMKB_03010	1979898	1980194	1	hypothetical protein
1972593	1998404	25811	Predicted by at least one method		GHDLCMKB_03009	1980235	1980870	1	hypothetical protein
1972593	1998404	25811	Predicted by at least one method		GHDLCMKB_00834	1982081	1982542	1	hypothetical protein
1972593	1998404	25811	Predicted by at least one method		GHDLCMKB_00833	1982667	1983287	1	hypothetical protein
1972593	1998404	25811	Predicted by at least one method		GHDLCMKB_00832	1983736	1985964	1	hypothetical protein
1972593	1998404	25811	Predicted by at least one method		GHDLCMKB_00830	1987015	1988865	1	hypothetical protein
1972593	1998404	25811	Predicted by at least one method		GHDLCMKB_00829	1988870	1989745	1	hypothetical protein
1972593	1998404	25811	Predicted by at least one method		GHDLCMKB_00828	1989745	1990395	1	hypothetical protein
1972593	1998404	25811	Predicted by at least one method		GHDLCMKB_00825	1994065	1994538	1	hypothetical protein
1972593	1998404	25811	Predicted by at least one method		GHDLCMKB_00823	1995842	1996225	-1	hypothetical protein
1972593	1998404	25811	Predicted by at least one method		GHDLCMKB_00821	1997118	1997501	1	hypothetical protein
1972593	1998404	25811	Predicted by at least one method	gpmB	GHDLCMKB_03019	1973144	1973722	1	phosphoglycerate mutase GpmB
1972593	1998404	25811	Predicted by at least one method	xerC_2	GHDLCMKB_03017	1974017	1974910	-1	Tyrosine recombinase XerC
1983736	1988865	5129	Predicted by at least one method	cas5d	GHDLCMKB_00831	1986320	1987018	1	CRISPR pre-crRNA endoribonuclease Cas5d
1983736	1988865	5129	Predicted by at least one method		GHDLCMKB_00832	1983736	1985964	1	hypothetical protein	GI_6
1983736	1988865	5129	Predicted by at least one method		GHDLCMKB_00830	1987015	1988865	1	hypothetical protein
2887128	2893447	6319	Predicted by at least one method		GHDLCMKB_02901	2887128	2887631	-1	hypothetical protein	GI_7
2887128	2893447	6319	Predicted by at least one method		GHDLCMKB_02904	2889323	2889508	-1	hypothetical protein
2887128	2893447	6319	Predicted by at least one method		GHDLCMKB_02906	2891839	2892111	-1	hypothetical protein
2887128	2893447	6319	Predicted by at least one method		GHDLCMKB_02907	2892313	2893059	1	hypothetical protein
2887128	2893447	6319	Predicted by at least one method		GHDLCMKB_02908	2893202	2893447	1	hypothetical protein
2887128	2893447	6319	Predicted by at least one method	imuB	GHDLCMKB_02905	2890011	2891615	-1	Protein ImuB
2887128	2893447	6319	Predicted by at least one method	yjgH	GHDLCMKB_02903	2888742	2889041	1	RutC family protein YjgH
2887128	2893447	6319	Predicted by at least one method	tetC	GHDLCMKB_02902	2887899	2888498	-1	Transposon Tn10 TetC protein
3092653	3112464	19811	Predicted by at least one method	rplU	GHDLCMKB_04044	3112069	3112464	1	50S ribosomal protein L21
3092653	3112464	19811	Predicted by at least one method	recF_2	GHDLCMKB_04103	3099245	3101743	-1	DNA replication and repair protein RecF
3092653	3112464	19811	Predicted by at least one method	parC	GHDLCMKB_03955	3094461	3096764	1	DNA topoisomerase 4 subunit A
3092653	3112464	19811	Predicted by at least one method		GHDLCMKB_03953	3092653	3093468	-1	hypothetical protein	GI_8
3092653	3112464	19811	Predicted by at least one method		GHDLCMKB_03954	3093767	3094327	-1	hypothetical protein
3092653	3112464	19811	Predicted by at least one method		GHDLCMKB_03956	3096923	3097498	1	hypothetical protein
3092653	3112464	19811	Predicted by at least one method		GHDLCMKB_04104	3102711	3105173	1	hypothetical protein
3092653	3112464	19811	Predicted by at least one method		GHDLCMKB_04105	3105506	3106012	-1	hypothetical protein
3092653	3112464	19811	Predicted by at least one method		GHDLCMKB_04106	3106025	3106312	-1	hypothetical protein
3092653	3112464	19811	Predicted by at least one method		GHDLCMKB_04047	3109044	3109793	1	hypothetical protein
3092653	3112464	19811	Predicted by at least one method		GHDLCMKB_04045	3110889	3111785	1	hypothetical protein
3099245	3105173	5928	Predicted by at least one method	recF_2	GHDLCMKB_04103	3099245	3101743	-1	DNA replication and repair protein RecF	GI_9
3099245	3105173	5928	Predicted by at least one method		GHDLCMKB_04104	3102711	3105173	1	hypothetical protein
3146398	3172000	25602	Predicted by at least one method		GHDLCMKB_03860	3146398	3147219	-1	hypothetical protein	GI_10
3146398	3172000	25602	Predicted by at least one method		GHDLCMKB_03861	3147231	3147815	-1	hypothetical protein
3146398	3172000	25602	Predicted by at least one method		GHDLCMKB_03862	3148025	3148678	-1	hypothetical protein
3146398	3172000	25602	Predicted by at least one method		GHDLCMKB_03863	3148675	3148863	-1	hypothetical protein
3146398	3172000	25602	Predicted by at least one method		GHDLCMKB_03864	3148860	3149327	-1	hypothetical protein
3146398	3172000	25602	Predicted by at least one method		GHDLCMKB_03865	3149324	3149842	-1	hypothetical protein
3146398	3172000	25602	Predicted by at least one method		GHDLCMKB_03866	3149839	3150081	-1	hypothetical protein
3146398	3172000	25602	Predicted by at least one method		GHDLCMKB_03867	3150078	3150338	-1	hypothetical protein
3146398	3172000	25602	Predicted by at least one method		GHDLCMKB_03868	3150335	3150595	-1	hypothetical protein
3146398	3172000	25602	Predicted by at least one method		GHDLCMKB_03869	3150676	3150900	-1	hypothetical protein
3146398	3172000	25602	Predicted by at least one method		GHDLCMKB_03870	3151905	3152054	1	hypothetical protein
3146398	3172000	25602	Predicted by at least one method		GHDLCMKB_03871	3152051	3152566	1	hypothetical protein
3146398	3172000	25602	Predicted by at least one method		GHDLCMKB_03872	3152563	3152886	1	hypothetical protein
3146398	3172000	25602	Predicted by at least one method		GHDLCMKB_03873	3152889	3153008	1	hypothetical protein
3146398	3172000	25602	Predicted by at least one method		GHDLCMKB_03874	3153122	3153481	1	hypothetical protein
3146398	3172000	25602	Predicted by at least one method		GHDLCMKB_03875	3153500	3154486	1	hypothetical protein
3146398	3172000	25602	Predicted by at least one method		GHDLCMKB_03876	3154584	3154724	1	hypothetical protein
3146398	3172000	25602	Predicted by at least one method		GHDLCMKB_03877	3154714	3155304	1	hypothetical protein
3146398	3172000	25602	Predicted by at least one method		GHDLCMKB_03878	3155301	3155510	1	hypothetical protein
3146398	3172000	25602	Predicted by at least one method		GHDLCMKB_03879	3155513	3155716	1	hypothetical protein
3146398	3172000	25602	Predicted by at least one method		GHDLCMKB_03880	3155709	3156818	1	hypothetical protein
3146398	3172000	25602	Predicted by at least one method		GHDLCMKB_03881	3156802	3157062	1	hypothetical protein
3146398	3172000	25602	Predicted by at least one method		GHDLCMKB_03882	3157049	3157303	1	hypothetical protein
3146398	3172000	25602	Predicted by at least one method		GHDLCMKB_03883	3157452	3157760	1	hypothetical protein
3146398	3172000	25602	Predicted by at least one method		GHDLCMKB_03884	3158066	3158782	1	hypothetical protein
3146398	3172000	25602	Predicted by at least one method		GHDLCMKB_03887	3160573	3161319	-1	hypothetical protein
3146398	3172000	25602	Predicted by at least one method		GHDLCMKB_03889	3163116	3165074	1	hypothetical protein
3146398	3172000	25602	Predicted by at least one method		GHDLCMKB_02292	3171731	3172000	1	hypothetical protein
3146398	3172000	25602	Predicted by at least one method		GHDLCMKB_03888	3162167	3162478	-1	IS3 family transposase ISPmar2
3146398	3172000	25602	Predicted by at least one method	xerC_4	GHDLCMKB_03885	3159026	3160024	1	Tyrosine recombinase XerC
3362520	3388404	25884	Predicted by at least one method	pcaF	GHDLCMKB_02466	3364552	3365751	1	Beta-ketoadipyl-CoA thiolase
3362520	3388404	25884	Predicted by at least one method	fadJ_2	GHDLCMKB_02465	3362520	3364487	1	Fatty acid oxidation complex subunit alpha	GI_11
3362520	3388404	25884	Predicted by at least one method		GHDLCMKB_02468	3367037	3367789	-1	hypothetical protein
3362520	3388404	25884	Predicted by at least one method		GHDLCMKB_02469	3367863	3375752	-1	hypothetical protein
3362520	3388404	25884	Predicted by at least one method		GHDLCMKB_02470	3376991	3377224	-1	hypothetical protein
3362520	3388404	25884	Predicted by at least one method		GHDLCMKB_04139	3378627	3378989	-1	hypothetical protein
3362520	3388404	25884	Predicted by at least one method		GHDLCMKB_03721	3381925	3385116	1	hypothetical protein
3362520	3388404	25884	Predicted by at least one method		GHDLCMKB_03722	3385880	3387352	-1	hypothetical protein
3362520	3388404	25884	Predicted by at least one method		GHDLCMKB_03723	3387349	3388404	-1	hypothetical protein
3362520	3388404	25884	Predicted by at least one method		GHDLCMKB_03724	3388401	3390272	-1	hypothetical protein
3362520	3388404	25884	Predicted by at least one method	curA	GHDLCMKB_02467	3365956	3366984	1	NADPH-dependent curcumin reductase
3539025	3580179	41154	Predicted by at least one method	ilvG_2	GHDLCMKB_02608	3578389	3580179	1	Acetolactate synthase isozyme 2 large subunit
3539025	3580179	41154	Predicted by at least one method		GHDLCMKB_03983	3541480	3541716	-1	hypothetical protein
3539025	3580179	41154	Predicted by at least one method		GHDLCMKB_03984	3541686	3542432	-1	hypothetical protein
3539025	3580179	41154	Predicted by at least one method		GHDLCMKB_03985	3542429	3544753	-1	hypothetical protein
3539025	3580179	41154	Predicted by at least one method		GHDLCMKB_03986	3544750	3545685	-1	hypothetical protein
3539025	3580179	41154	Predicted by at least one method		GHDLCMKB_03989	3550781	3552040	-1	hypothetical protein
3539025	3580179	41154	Predicted by at least one method		GHDLCMKB_03990	3552085	3553113	-1	hypothetical protein
3539025	3580179	41154	Predicted by at least one method		GHDLCMKB_03991	3553110	3555155	-1	hypothetical protein
3539025	3580179	41154	Predicted by at least one method		GHDLCMKB_03992	3555539	3556462	1	hypothetical protein
3539025	3580179	41154	Predicted by at least one method		GHDLCMKB_03993	3556589	3558109	1	hypothetical protein
3539025	3580179	41154	Predicted by at least one method		GHDLCMKB_03994	3558568	3559452	1	hypothetical protein
3539025	3580179	41154	Predicted by at least one method		GHDLCMKB_03995	3559452	3560192	1	hypothetical protein
3539025	3580179	41154	Predicted by at least one method		GHDLCMKB_03996	3560196	3561359	1	hypothetical protein
3539025	3580179	41154	Predicted by at least one method		GHDLCMKB_03997	3561359	3564490	1	hypothetical protein
3539025	3580179	41154	Predicted by at least one method		GHDLCMKB_03998	3564852	3565973	1	hypothetical protein
3539025	3580179	41154	Predicted by at least one method		GHDLCMKB_03999	3565970	3567100	1	hypothetical protein
3539025	3580179	41154	Predicted by at least one method		GHDLCMKB_04000	3567506	3568045	1	hypothetical protein
3539025	3580179	41154	Predicted by at least one method		GHDLCMKB_04001	3568262	3569629	-1	hypothetical protein
3539025	3580179	41154	Predicted by at least one method		GHDLCMKB_04002	3570315	3570704	1	hypothetical protein
3539025	3580179	41154	Predicted by at least one method		GHDLCMKB_04118	3573411	3574130	1	hypothetical protein
3539025	3580179	41154	Predicted by at least one method		GHDLCMKB_04119	3574162	3574485	-1	hypothetical protein
3539025	3580179	41154	Predicted by at least one method		GHDLCMKB_04120	3574718	3575056	-1	hypothetical protein
3539025	3580179	41154	Predicted by at least one method		GHDLCMKB_04121	3575060	3575377	-1	hypothetical protein
3539025	3580179	41154	Predicted by at least one method		GHDLCMKB_04122	3575384	3576868	-1	hypothetical protein
3539025	3580179	41154	Predicted by at least one method		GHDLCMKB_04138	3539025	3539300	1	IS1182 family transposase ISRssp12	GI_12
3539025	3580179	41154	Predicted by at least one method	lon_3	GHDLCMKB_03987	3546135	3547229	-1	Lon protease
3539025	3580179	41154	Predicted by at least one method	dpnM	GHDLCMKB_04117	3572369	3573175	-1	Modification methylase DpnIIA
3539025	3580179	41154	Predicted by at least one method	rapA	GHDLCMKB_03988	3547671	3550778	-1	RNA polymerase-associated protein RapA
3547671	3556462	8791	Predicted by at least one method		GHDLCMKB_03989	3550781	3552040	-1	hypothetical protein
3547671	3556462	8791	Predicted by at least one method		GHDLCMKB_03990	3552085	3553113	-1	hypothetical protein
3547671	3556462	8791	Predicted by at least one method		GHDLCMKB_03991	3553110	3555155	-1	hypothetical protein
3547671	3556462	8791	Predicted by at least one method		GHDLCMKB_03992	3555539	3556462	1	hypothetical protein
3547671	3556462	8791	Predicted by at least one method	rapA	GHDLCMKB_03988	3547671	3550778	-1	RNA polymerase-associated protein RapA	GI_13
3564852	3570704	5852	Predicted by at least one method		GHDLCMKB_03998	3564852	3565973	1	hypothetical protein	GI_14
3564852	3570704	5852	Predicted by at least one method		GHDLCMKB_03999	3565970	3567100	1	hypothetical protein
3564852	3570704	5852	Predicted by at least one method		GHDLCMKB_04000	3567506	3568045	1	hypothetical protein
3564852	3570704	5852	Predicted by at least one method		GHDLCMKB_04001	3568262	3569629	-1	hypothetical protein
3564852	3570704	5852	Predicted by at least one method		GHDLCMKB_04002	3570315	3570704	1	hypothetical protein
3756009	3761761	5752	Predicted by at least one method	smc_5	GHDLCMKB_03643	3756866	3758590	-1	Chromosome partition protein Smc
3756009	3761761	5752	Predicted by at least one method		GHDLCMKB_03641	3754091	3756016	-1	hypothetical protein	GI_15
3756009	3761761	5752	Predicted by at least one method		GHDLCMKB_03642	3756009	3756509	-1	hypothetical protein
3756009	3761761	5752	Predicted by at least one method	arnC_3	GHDLCMKB_03644	3758633	3761761	-1	Undecaprenyl-phosphate 4-deoxy-4-formamido-L-arabinose transferase
4209254	4229254	20000	Predicted by at least one method	ampC	GHDLCMKB_03779	4211763	4212905	1	Beta-lactamase
4209254	4229254	20000	Predicted by at least one method	hisC_6	GHDLCMKB_04100	4227884	4229254	-1	Histidinol-phosphate aminotransferase
4209254	4229254	20000	Predicted by at least one method	ampR	GHDLCMKB_03778	4210789	4211670	-1	HTH-type transcriptional activator AmpR
4209254	4229254	20000	Predicted by at least one method		GHDLCMKB_03780	4214173	4214655	1	hypothetical protein
4209254	4229254	20000	Predicted by at least one method		GHDLCMKB_03781	4215739	4217715	1	hypothetical protein
4209254	4229254	20000	Predicted by at least one method		GHDLCMKB_03782	4217694	4219163	1	hypothetical protein
4209254	4229254	20000	Predicted by at least one method		GHDLCMKB_03783	4219695	4221170	-1	hypothetical protein
4209254	4229254	20000	Predicted by at least one method		GHDLCMKB_03784	4221419	4222345	-1	hypothetical protein
4209254	4229254	20000	Predicted by at least one method		GHDLCMKB_03785	4222652	4223149	-1	hypothetical protein
4209254	4229254	20000	Predicted by at least one method		GHDLCMKB_03786	4223162	4223449	-1	hypothetical protein
4209254	4229254	20000	Predicted by at least one method		GHDLCMKB_04096	4225638	4226099	-1	hypothetical protein
4209254	4229254	20000	Predicted by at least one method		GHDLCMKB_04098	4226469	4226714	-1	hypothetical protein
4209254	4229254	20000	Predicted by at least one method		GHDLCMKB_04095	4225280	4225645	-1	IS3 family transposase ISPmar2
4209254	4229254	20000	Predicted by at least one method		GHDLCMKB_04097	4226096	4226395	-1	IS3 family transposase ISPmar2
4209254	4229254	20000	Predicted by at least one method		GHDLCMKB_03777	4209254	4210432	1	Methionine aminopeptidase 1, mitochondrial	GI_16
4209254	4229254	20000	Predicted by at least one method	rfnT_2	GHDLCMKB_04099	4227162	4227794	1	Riboflavin transporter RfnT
4217694	4222345	4651	Predicted by at least one method		GHDLCMKB_03781	4215739	4217715	1	hypothetical protein	GI_17
4217694	4222345	4651	Predicted by at least one method		GHDLCMKB_03782	4217694	4219163	1	hypothetical protein
4217694	4222345	4651	Predicted by at least one method		GHDLCMKB_03783	4219695	4221170	-1	hypothetical protein
4217694	4222345	4651	Predicted by at least one method		GHDLCMKB_03784	4221419	4222345	-1	hypothetical protein
4456485	4468242	11757	Predicted by at least one method	gdx_2	GHDLCMKB_03408	4463526	4463846	1	Guanidinium exporter
4456485	4468242	11757	Predicted by at least one method		GHDLCMKB_03400	4456485	4458512	1	hypothetical protein	GI_18
4456485	4468242	11757	Predicted by at least one method		GHDLCMKB_03403	4459687	4459887	-1	hypothetical protein
4456485	4468242	11757	Predicted by at least one method		GHDLCMKB_03404	4459884	4460255	-1	hypothetical protein
4456485	4468242	11757	Predicted by at least one method		GHDLCMKB_03405	4460252	4461961	-1	hypothetical protein
4456485	4468242	11757	Predicted by at least one method		GHDLCMKB_03406	4462336	4462971	1	hypothetical protein
4456485	4468242	11757	Predicted by at least one method		GHDLCMKB_03407	4463019	4463327	-1	hypothetical protein
4456485	4468242	11757	Predicted by at least one method		GHDLCMKB_03409	4464202	4464570	1	hypothetical protein
4456485	4468242	11757	Predicted by at least one method		GHDLCMKB_03410	4464635	4464760	-1	hypothetical protein
4456485	4468242	11757	Predicted by at least one method		GHDLCMKB_03411	4464893	4465765	-1	hypothetical protein
4456485	4468242	11757	Predicted by at least one method		GHDLCMKB_03412	4466398	4467120	-1	hypothetical protein
4456485	4468242	11757	Predicted by at least one method		GHDLCMKB_03413	4467152	4467253	-1	hypothetical protein
4456485	4468242	11757	Predicted by at least one method		GHDLCMKB_03414	4467619	4467837	1	hypothetical protein
4456485	4468242	11757	Predicted by at least one method		GHDLCMKB_03415	4468027	4468242	1	hypothetical protein
4456485	4468242	11757	Predicted by at least one method	xerC_3	GHDLCMKB_03402	4458621	4459703	-1	Tyrosine recombinase XerC
4463526	4468242	4716	Predicted by at least one method	gdx_2	GHDLCMKB_03408	4463526	4463846	1	Guanidinium exporter	GI_19
4463526	4468242	4716	Predicted by at least one method		GHDLCMKB_03409	4464202	4464570	1	hypothetical protein
4463526	4468242	4716	Predicted by at least one method		GHDLCMKB_03410	4464635	4464760	-1	hypothetical protein
4463526	4468242	4716	Predicted by at least one method		GHDLCMKB_03411	4464893	4465765	-1	hypothetical protein
4463526	4468242	4716	Predicted by at least one method		GHDLCMKB_03412	4466398	4467120	-1	hypothetical protein
4463526	4468242	4716	Predicted by at least one method		GHDLCMKB_03413	4467152	4467253	-1	hypothetical protein
4463526	4468242	4716	Predicted by at least one method		GHDLCMKB_03414	4467619	4467837	1	hypothetical protein
4463526	4468242	4716	Predicted by at least one method		GHDLCMKB_03415	4468027	4468242	1	hypothetical protein

## Sheet: Table S6
Table S6. CAZy annotation of C. sphaeroides genomes S3W10 and SS15.
Cazy	GENOME	GENE ID	ENZYME	ALN_LEN	i-EVALUE	BIT SCORE	H_BEG-H_END
GH1	S3W10.fasta_assembly.RAST	CDS.1806	beta-glucosidase (EC 3.2.1.21)	423 (98.6%)	7.7e-149	494.1	5-438
GH1	SS15.fasta_assembly.RAST	CDS.1398	beta-glucosidase (EC 3.2.1.21)	423 (98.6%)	2.2e-150	499.1	5-438
GH3	S3W10.fasta_assembly.RAST	CDS.4173	beta-N-acetylglucosaminidase (EC 3.2.1.52)	204 (94.4%)	2.3e-36	123.4	63-278
GH3	SS15.fasta_assembly.RAST	CDS.1619	beta-N-acetylglucosaminidase (EC 3.2.1.52)	205 (94.9%)	1.3e-36	124.2	62-278
GH8	S3W10.fasta_assembly.RAST	CDS.1956	beta-1,4-glucanase (cellulase) (EC 3.2.1.4)	318 (99.4%)	1.4e-67	226.8	39-345
GH8	SS15.fasta_assembly.RAST	CDS.2008	beta-1,4-glucanase (cellulase) (EC 3.2.1.4)	318 (99.4%)	2.8e-68	229	39-345
GH13	S3W10.fasta_assembly.RAST	CDS.485	Trehalose synthase (EC 5.4.99.16) Alpha-amylase (EC 3.2.1.1)	279 (93.3%)	2.7e-73	245.9	33-387
GH13	S3W10.fasta_assembly.RAST	CDS.40	Maltodextrin glucosidase (EC 3.2.1.20)	280 (93.6%)	2e-69	233.2	27-372
GH13	S3W10.fasta_assembly.RAST	CDS.2315	Trehalose synthase (EC 5.4.99.16)	279 (93.3%)	1.4e-67	227.1	48-401
GH13	S3W10.fasta_assembly.RAST	CDS.2317	Limit dextrin alpha-1,6-maltotetraose-hydrolase (EC 3.2.1.196)	286 (95.7%)	5.6e-51	172.6	182-538
GH13	S3W10.fasta_assembly.RAST	CDS.1436	Limit dextrin alpha-1,6-maltotetraose-hydrolase (EC 3.2.1.196)	285 (95.3%)	8.6e-50	168.7	191-546
GH13	S3W10.fasta_assembly.RAST	CDS.1816	Limit dextrin alpha-1,6-maltotetraose-hydrolase (EC 3.2.1.196)	285 (95.3%)	1e-49	168.4	193-547
GH13	S3W10.fasta_assembly.RAST	CDS.2318	Malto-oligosyltrehalose trehalohydrolase (EC 3.2.1.141)	282 (94.3%)	1.1e-44	151.9	115-431
GH13	SS15.fasta_assembly.RAST	CDS.486	Glycosidases	279 (93.3%)	3.2e-73	245.6	33-387
GH13	SS15.fasta_assembly.RAST	CDS.421	Maltodextrin glucosidase (EC 3.2.1.20)	280 (93.6%)	1.6e-69	233.4	27-372
GH13	SS15.fasta_assembly.RAST	CDS.2341	Trehalose synthase (EC 5.4.99.16)	279 (93.3%)	1.3e-67	227.1	48-401
GH13	SS15.fasta_assembly.RAST	CDS.2339	Limit dextrin alpha-1,6-maltotetraose-hydrolase (EC 3.2.1.196)	286 (95.7%)	1.2e-50	171.4	182-538
GH13	SS15.fasta_assembly.RAST	CDS.1833	Limit dextrin alpha-1,6-maltotetraose-hydrolase (EC 3.2.1.196)	285 (95.3%)	8.2e-50	168.7	191-546
GH13	SS15.fasta_assembly.RAST	CDS.1409	Limit dextrin alpha-1,6-maltotetraose-hydrolase (EC 3.2.1.196)	285 (95.3%)	2.3e-49	167.2	193-547
GH13	SS15.fasta_assembly.RAST	CDS.2338	Malto-oligosyltrehalose trehalohydrolase (EC 3.2.1.141)	282 (94.3%)	1e-44	151.9	115-431
GH13_3	S3W10.fasta_assembly.RAST	CDS.2314	Alpha-amylase (EC 3.2.1.1)	208 (99.0%)	2.5e-91	302.9	218-439
GH13_3	SS15.fasta_assembly.RAST	CDS.2342	Alpha-amylase (EC 3.2.1.1)	208 (99.0%)	2.4e-91	302.9	218-439
GH13_4	S3W10.fasta_assembly.RAST	CDS.2315	Trehalose synthase (EC 5.4.99.16)	304 (76.0%)	8.2e-69	230.3	48-343
GH13_4	S3W10.fasta_assembly.RAST	CDS.485	Trehalose synthase (EC 5.4.99.16) Alpha-amylase (EC 3.2.1.1)	295 (73.8%)	1.8e-51	173.2	33-319
GH13_4	SS15.fasta_assembly.RAST	CDS.2341	Trehalose synthase (EC 5.4.99.16)	304 (76.0%)	7.8e-69	230.3	48-343
GH13_4	SS15.fasta_assembly.RAST	CDS.486	Glycosidases	295 (73.8%)	1.8e-51	173.1	33-319
GH13_8	S3W10.fasta_assembly.RAST	CDS.2316	1,4-alpha-glucan (glycogen) branching enzyme, GH-13-type (EC 2.4.1.18)	249 (85.0%)	6.7e-41	138.4	301-545
GH13_8	SS15.fasta_assembly.RAST	CDS.2340	1,4-alpha-glucan (glycogen) branching enzyme, GH-13-type (EC 2.4.1.18)	249 (85.0%)	6.4e-41	138.4	301-545
GH13_9	S3W10.fasta_assembly.RAST	CDS.2316	1,4-alpha-glucan (glycogen) branching enzyme, GH-13-type (EC 2.4.1.18)	300 (99.7%)	1.9e-158	524.5	279-578
GH13_9	S3W10.fasta_assembly.RAST	CDS.2318	Malto-oligosyltrehalose trehalohydrolase (EC 3.2.1.141)	139 (46.2%)	2.6e-31	107	129-260
GH13_9	SS15.fasta_assembly.RAST	CDS.2340	1,4-alpha-glucan (glycogen) branching enzyme, GH-13-type (EC 2.4.1.18)	300 (99.7%)	1.8e-158	524.5	279-578
GH13_9	SS15.fasta_assembly.RAST	CDS.2338	Malto-oligosyltrehalose trehalohydrolase (EC 3.2.1.141)	139 (46.2%)	2.5e-31	107	129-260
GH13_10	S3W10.fasta_assembly.RAST	CDS.2318	Malto-oligosyltrehalose trehalohydrolase (EC 3.2.1.141)	313 (100.0%)	5.3e-134	444.5	115-429
GH13_10	S3W10.fasta_assembly.RAST	CDS.2317	Limit dextrin alpha-1,6-maltotetraose-hydrolase (EC 3.2.1.196)	310 (99.0%)	1.7e-52	176.8	183-530
GH13_10	S3W10.fasta_assembly.RAST	CDS.1816	Limit dextrin alpha-1,6-maltotetraose-hydrolase (EC 3.2.1.196)	310 (99.0%)	1.8e-49	166.8	193-539
GH13_10	S3W10.fasta_assembly.RAST	CDS.1436	Limit dextrin alpha-1,6-maltotetraose-hydrolase (EC 3.2.1.196)	310 (99.0%)	5.8e-47	158.6	191-538
GH13_10	S3W10.fasta_assembly.RAST	CDS.2316	1,4-alpha-glucan (glycogen) branching enzyme, GH-13-type (EC 2.4.1.18)	200 (63.9%)	1.3e-33	114.8	269-492
GH13_10	SS15.fasta_assembly.RAST	CDS.2338	Malto-oligosyltrehalose trehalohydrolase (EC 3.2.1.141)	313 (100.0%)	4.4e-134	444.7	115-429
GH13_10	SS15.fasta_assembly.RAST	CDS.2339	Limit dextrin alpha-1,6-maltotetraose-hydrolase (EC 3.2.1.196)	310 (99.0%)	6.4e-53	178.1	183-530
GH13_10	SS15.fasta_assembly.RAST	CDS.1409	Limit dextrin alpha-1,6-maltotetraose-hydrolase (EC 3.2.1.196)	310 (99.0%)	1.4e-49	167.1	193-539
GH13_10	SS15.fasta_assembly.RAST	CDS.1833	Limit dextrin alpha-1,6-maltotetraose-hydrolase (EC 3.2.1.196)	310 (99.0%)	5.5e-47	158.6	191-538
GH13_10	SS15.fasta_assembly.RAST	CDS.2340	1,4-alpha-glucan (glycogen) branching enzyme, GH-13-type (EC 2.4.1.18)	200 (63.9%)	1.2e-33	114.8	269-492
GH13_11	S3W10.fasta_assembly.RAST	CDS.2317	Limit dextrin alpha-1,6-maltotetraose-hydrolase (EC 3.2.1.196)	351 (100.0%)	1.2e-165	549	183-532
GH13_11	S3W10.fasta_assembly.RAST	CDS.1816	Limit dextrin alpha-1,6-maltotetraose-hydrolase (EC 3.2.1.196)	350 (99.7%)	5.5e-162	537	193-540
GH13_11	S3W10.fasta_assembly.RAST	CDS.1436	Limit dextrin alpha-1,6-maltotetraose-hydrolase (EC 3.2.1.196)	351 (100.0%)	1.1e-159	529.3	191-540
GH13_11	S3W10.fasta_assembly.RAST	CDS.2318	Malto-oligosyltrehalose trehalohydrolase (EC 3.2.1.141)	272 (77.5%)	9.4e-33	111.9	119-386
GH13_11	SS15.fasta_assembly.RAST	CDS.2339	Limit dextrin alpha-1,6-maltotetraose-hydrolase (EC 3.2.1.196)	351 (100.0%)	1.2e-165	549	183-532
GH13_11	SS15.fasta_assembly.RAST	CDS.1409	Limit dextrin alpha-1,6-maltotetraose-hydrolase (EC 3.2.1.196)	350 (99.7%)	9.3e-161	532.9	193-540
GH13_11	SS15.fasta_assembly.RAST	CDS.1833	Limit dextrin alpha-1,6-maltotetraose-hydrolase (EC 3.2.1.196)	351 (100.0%)	3.7e-159	527.6	191-540
GH13_11	SS15.fasta_assembly.RAST	CDS.2338	Malto-oligosyltrehalose trehalohydrolase (EC 3.2.1.141)	272 (77.5%)	8.7e-33	112	119-386
GH13_14	S3W10.fasta_assembly.RAST	CDS.2317	Limit dextrin alpha-1,6-maltotetraose-hydrolase (EC 3.2.1.196)	289 (100.0%)	2.2e-45	153.2	195-528
GH13_14	S3W10.fasta_assembly.RAST	CDS.1436	Limit dextrin alpha-1,6-maltotetraose-hydrolase (EC 3.2.1.196)	289 (100.0%)	1.8e-43	147	203-536
GH13_14	S3W10.fasta_assembly.RAST	CDS.1816	Limit dextrin alpha-1,6-maltotetraose-hydrolase (EC 3.2.1.196)	289 (100.0%)	1.2e-43	147.5	205-537
GH13_14	SS15.fasta_assembly.RAST	CDS.2339	Limit dextrin alpha-1,6-maltotetraose-hydrolase (EC 3.2.1.196)	289 (100.0%)	3.4e-45	152.5	195-528
GH13_14	SS15.fasta_assembly.RAST	CDS.1409	Limit dextrin alpha-1,6-maltotetraose-hydrolase (EC 3.2.1.196)	289 (100.0%)	9e-44	147.9	205-537
GH13_14	SS15.fasta_assembly.RAST	CDS.1833	Limit dextrin alpha-1,6-maltotetraose-hydrolase (EC 3.2.1.196)	289 (100.0%)	1.7e-43	147	203-536
GH13_16	S3W10.fasta_assembly.RAST	CDS.2315	Trehalose synthase (EC 5.4.99.16)	353 (100.0%)	2.7e-178	590.5	48-401
GH13_16	S3W10.fasta_assembly.RAST	CDS.485	Trehalose synthase (EC 5.4.99.16) Alpha-amylase (EC 3.2.1.1)	353 (100.0%)	4.9e-150	497.5	33-387
GH13_16	S3W10.fasta_assembly.RAST	CDS.40	Maltodextrin glucosidase (EC 3.2.1.20)	248 (70.3%)	2.5e-69	232	27-300
GH13_16	SS15.fasta_assembly.RAST	CDS.2341	Trehalose synthase (EC 5.4.99.16)	353 (100.0%)	2.6e-178	590.5	48-401
GH13_16	SS15.fasta_assembly.RAST	CDS.486	Glycosidases	353 (100.0%)	7.2e-150	496.9	33-387
GH13_16	SS15.fasta_assembly.RAST	CDS.421	Maltodextrin glucosidase (EC 3.2.1.20)	248 (70.3%)	2.4e-69	232	27-300
GH13_17	S3W10.fasta_assembly.RAST	CDS.40	Maltodextrin glucosidase (EC 3.2.1.20)	349 (99.7%)	4.6e-90	300.3	27-371
GH13_17	S3W10.fasta_assembly.RAST	CDS.2315	Trehalose synthase (EC 5.4.99.16)	225 (64.3%)	3e-62	208.8	48-249
GH13_17	S3W10.fasta_assembly.RAST	CDS.485	Trehalose synthase (EC 5.4.99.16) Alpha-amylase (EC 3.2.1.1)	189 (54.0%)	3e-60	202.2	33-218
GH13_17	SS15.fasta_assembly.RAST	CDS.421	Maltodextrin glucosidase (EC 3.2.1.20)	349 (99.7%)	3e-90	300.8	27-371
GH13_17	SS15.fasta_assembly.RAST	CDS.2341	Trehalose synthase (EC 5.4.99.16)	225 (64.3%)	2.8e-62	208.8	48-249
GH13_17	SS15.fasta_assembly.RAST	CDS.486	Glycosidases	189 (54.0%)	3e-60	202.2	33-218
GH13_18	S3W10.fasta_assembly.RAST	CDS.2315	Trehalose synthase (EC 5.4.99.16)	261 (76.1%)	2e-47	159.9	66-334
GH13_18	S3W10.fasta_assembly.RAST	CDS.485	Trehalose synthase (EC 5.4.99.16) Alpha-amylase (EC 3.2.1.1)	257 (74.9%)	2.1e-39	133.6	51-315
GH13_18	SS15.fasta_assembly.RAST	CDS.2341	Trehalose synthase (EC 5.4.99.16)	261 (76.1%)	1.9e-47	159.9	66-334
GH13_18	SS15.fasta_assembly.RAST	CDS.486	Glycosidases	257 (74.9%)	2.3e-39	133.4	51-315
GH13_20	S3W10.fasta_assembly.RAST	CDS.485	Trehalose synthase (EC 5.4.99.16) Alpha-amylase (EC 3.2.1.1)	296 (98.7%)	3e-49	166	33-387
GH13_20	S3W10.fasta_assembly.RAST	CDS.2315	Trehalose synthase (EC 5.4.99.16)	295 (98.3%)	5.9e-49	165.1	48-400
GH13_20	S3W10.fasta_assembly.RAST	CDS.40	Maltodextrin glucosidase (EC 3.2.1.20)	163 (54.3%)	1.2e-39	134.5	27-203
GH13_20	SS15.fasta_assembly.RAST	CDS.486	Glycosidases	296 (98.7%)	3.2e-49	165.9	33-387
GH13_20	SS15.fasta_assembly.RAST	CDS.2341	Trehalose synthase (EC 5.4.99.16)	295 (98.3%)	5.6e-49	165.1	48-400
GH13_20	SS15.fasta_assembly.RAST	CDS.421	Maltodextrin glucosidase (EC 3.2.1.20)	163 (54.3%)	1.1e-39	134.5	27-203
GH13_21	S3W10.fasta_assembly.RAST	CDS.485	Trehalose synthase (EC 5.4.99.16) Alpha-amylase (EC 3.2.1.1)	306 (99.4%)	1.4e-55	186.9	33-387
GH13_21	S3W10.fasta_assembly.RAST	CDS.2315	Trehalose synthase (EC 5.4.99.16)	306 (99.4%)	3.6e-55	185.6	48-401
GH13_21	S3W10.fasta_assembly.RAST	CDS.40	Maltodextrin glucosidase (EC 3.2.1.20)	306 (99.4%)	6.9e-48	161.6	27-371
GH13_21	SS15.fasta_assembly.RAST	CDS.486	Glycosidases	306 (99.4%)	1.3e-55	187	33-387
GH13_21	SS15.fasta_assembly.RAST	CDS.2341	Trehalose synthase (EC 5.4.99.16)	306 (99.4%)	3.4e-55	185.6	48-401
GH13_21	SS15.fasta_assembly.RAST	CDS.421	Maltodextrin glucosidase (EC 3.2.1.20)	306 (99.4%)	1.3e-47	160.7	27-371
GH13_23	S3W10.fasta_assembly.RAST	CDS.40	Maltodextrin glucosidase (EC 3.2.1.20)	343 (99.7%)	8.4e-153	507	27-372
GH13_23	S3W10.fasta_assembly.RAST	CDS.2315	Trehalose synthase (EC 5.4.99.16)	184 (53.5%)	1.4e-71	239.8	48-232
GH13_23	S3W10.fasta_assembly.RAST	CDS.485	Trehalose synthase (EC 5.4.99.16) Alpha-amylase (EC 3.2.1.1)	186 (54.1%)	3.5e-72	241.9	33-218
GH13_23	SS15.fasta_assembly.RAST	CDS.421	Maltodextrin glucosidase (EC 3.2.1.20)	343 (99.7%)	3.1e-153	508.3	27-372
GH13_23	SS15.fasta_assembly.RAST	CDS.2341	Trehalose synthase (EC 5.4.99.16)	184 (53.5%)	1.4e-71	239.8	48-232
GH13_23	SS15.fasta_assembly.RAST	CDS.486	Glycosidases	186 (54.1%)	1.8e-72	242.7	33-218
GH13_26	S3W10.fasta_assembly.RAST	CDS.2320	Malto-oligosyltrehalose synthase (EC 5.4.99.15)	291 (98.3%)	3.3e-114	379.4	24-360
GH13_26	SS15.fasta_assembly.RAST	CDS.2336	Malto-oligosyltrehalose synthase (EC 5.4.99.15)	291 (98.3%)	3.2e-114	379.4	24-360
GH13_29	S3W10.fasta_assembly.RAST	CDS.40	Maltodextrin glucosidase (EC 3.2.1.20)	343 (99.7%)	2.9e-75	251.6	26-371
GH13_29	S3W10.fasta_assembly.RAST	CDS.485	Trehalose synthase (EC 5.4.99.16) Alpha-amylase (EC 3.2.1.1)	248 (72.1%)	7.5e-61	204.2	32-271
GH13_29	S3W10.fasta_assembly.RAST	CDS.2315	Trehalose synthase (EC 5.4.99.16)	184 (53.5%)	1.2e-57	193.7	47-233
GH13_29	SS15.fasta_assembly.RAST	CDS.421	Maltodextrin glucosidase (EC 3.2.1.20)	343 (99.7%)	2.6e-75	251.7	26-371
GH13_29	SS15.fasta_assembly.RAST	CDS.486	Glycosidases	248 (72.1%)	5.8e-61	204.5	32-271
GH13_29	SS15.fasta_assembly.RAST	CDS.2341	Trehalose synthase (EC 5.4.99.16)	184 (53.5%)	1.1e-57	193.7	47-233
GH13_30	S3W10.fasta_assembly.RAST	CDS.40	Maltodextrin glucosidase (EC 3.2.1.20)	364 (99.7%)	1.4e-88	295.5	27-370
GH13_30	S3W10.fasta_assembly.RAST	CDS.2315	Trehalose synthase (EC 5.4.99.16)	363 (99.5%)	5.1e-69	231.2	48-399
GH13_30	S3W10.fasta_assembly.RAST	CDS.485	Trehalose synthase (EC 5.4.99.16) Alpha-amylase (EC 3.2.1.1)	195 (53.4%)	5.5e-59	198.2	33-220
GH13_30	SS15.fasta_assembly.RAST	CDS.421	Maltodextrin glucosidase (EC 3.2.1.20)	365 (100.0%)	4.1e-89	297.2	27-371
GH13_30	SS15.fasta_assembly.RAST	CDS.2341	Trehalose synthase (EC 5.4.99.16)	363 (99.5%)	4.9e-69	231.2	48-399
GH13_30	SS15.fasta_assembly.RAST	CDS.486	Glycosidases	194 (53.2%)	1e-58	197.2	33-219
GH13_31	S3W10.fasta_assembly.RAST	CDS.40	Maltodextrin glucosidase (EC 3.2.1.20)	348 (99.7%)	7.3e-93	309.8	27-371
GH13_31	S3W10.fasta_assembly.RAST	CDS.485	Trehalose synthase (EC 5.4.99.16) Alpha-amylase (EC 3.2.1.1)	304 (87.1%)	5.3e-75	251	33-315
GH13_31	S3W10.fasta_assembly.RAST	CDS.2315	Trehalose synthase (EC 5.4.99.16)	347 (99.4%)	1.5e-76	256.1	48-400
GH13_31	SS15.fasta_assembly.RAST	CDS.421	Maltodextrin glucosidase (EC 3.2.1.20)	348 (99.7%)	4.8e-93	310.3	27-371
GH13_31	SS15.fasta_assembly.RAST	CDS.486	Glycosidases	304 (87.1%)	6.2e-75	250.7	33-315
GH13_31	SS15.fasta_assembly.RAST	CDS.2341	Trehalose synthase (EC 5.4.99.16)	347 (99.4%)	1.5e-76	256.1	48-400
GH13_35	S3W10.fasta_assembly.RAST	CDS.40	Maltodextrin glucosidase (EC 3.2.1.20)	349 (99.4%)	4.4e-72	241.3	27-369
GH13_35	S3W10.fasta_assembly.RAST	CDS.2315	Trehalose synthase (EC 5.4.99.16)	194 (55.3%)	4.2e-53	178.9	48-240
GH13_35	S3W10.fasta_assembly.RAST	CDS.485	Trehalose synthase (EC 5.4.99.16) Alpha-amylase (EC 3.2.1.1)	185 (52.7%)	2.3e-51	173.2	33-215
GH13_35	SS15.fasta_assembly.RAST	CDS.421	Maltodextrin glucosidase (EC 3.2.1.20)	349 (99.4%)	5.1e-72	241	27-369
GH13_35	SS15.fasta_assembly.RAST	CDS.2341	Trehalose synthase (EC 5.4.99.16)	194 (55.3%)	4e-53	178.9	48-240
GH13_35	SS15.fasta_assembly.RAST	CDS.486	Glycosidases	185 (52.7%)	2.6e-51	172.9	33-215
GH13_36	S3W10.fasta_assembly.RAST	CDS.485	Trehalose synthase (EC 5.4.99.16) Alpha-amylase (EC 3.2.1.1)	313 (99.7%)	1.4e-82	275.6	33-387
GH13_36	S3W10.fasta_assembly.RAST	CDS.2315	Trehalose synthase (EC 5.4.99.16)	312 (99.4%)	1.5e-81	272.3	48-400
GH13_36	S3W10.fasta_assembly.RAST	CDS.40	Maltodextrin glucosidase (EC 3.2.1.20)	313 (99.7%)	9.1e-72	240.1	27-371
GH13_36	SS15.fasta_assembly.RAST	CDS.486	Glycosidases	313 (99.7%)	1.8e-82	275.2	33-387
GH13_36	SS15.fasta_assembly.RAST	CDS.2341	Trehalose synthase (EC 5.4.99.16)	312 (99.4%)	1.4e-81	272.3	48-400
GH13_36	SS15.fasta_assembly.RAST	CDS.421	Maltodextrin glucosidase (EC 3.2.1.20)	313 (99.7%)	6.2e-72	240.6	27-371
GH13_39	S3W10.fasta_assembly.RAST	CDS.2315	Trehalose synthase (EC 5.4.99.16)	310 (98.1%)	1.4e-36	124.5	48-400
GH13_39	S3W10.fasta_assembly.RAST	CDS.485	Trehalose synthase (EC 5.4.99.16) Alpha-amylase (EC 3.2.1.1)	310 (98.1%)	3e-36	123.4	33-386
GH13_39	SS15.fasta_assembly.RAST	CDS.2341	Trehalose synthase (EC 5.4.99.16)	310 (98.1%)	1.4e-36	124.5	48-400
GH13_39	SS15.fasta_assembly.RAST	CDS.486	Glycosidases	310 (98.1%)	2.9e-36	123.4	33-386
GH13_40	S3W10.fasta_assembly.RAST	CDS.40	Maltodextrin glucosidase (EC 3.2.1.20)	357 (99.4%)	8.8e-88	292.7	27-370
GH13_40	S3W10.fasta_assembly.RAST	CDS.485	Trehalose synthase (EC 5.4.99.16) Alpha-amylase (EC 3.2.1.1)	193 (53.8%)	9.5e-66	220.2	33-220
GH13_40	S3W10.fasta_assembly.RAST	CDS.2315	Trehalose synthase (EC 5.4.99.16)	190 (52.9%)	1.8e-59	199.6	48-233
GH13_40	SS15.fasta_assembly.RAST	CDS.421	Maltodextrin glucosidase (EC 3.2.1.20)	357 (99.4%)	6.1e-88	293.2	27-370
GH13_40	SS15.fasta_assembly.RAST	CDS.486	Glycosidases	193 (53.8%)	6.2e-66	220.8	33-220
GH13_40	SS15.fasta_assembly.RAST	CDS.2341	Trehalose synthase (EC 5.4.99.16)	190 (52.9%)	1.7e-59	199.6	48-233
GH13_41	S3W10.fasta_assembly.RAST	CDS.2317	Limit dextrin alpha-1,6-maltotetraose-hydrolase (EC 3.2.1.196)	285 (96.9%)	8.3e-36	122	193-533
GH13_41	S3W10.fasta_assembly.RAST	CDS.1816	Limit dextrin alpha-1,6-maltotetraose-hydrolase (EC 3.2.1.196)	282 (95.9%)	2e-35	120.7	205-541
GH13_41	S3W10.fasta_assembly.RAST	CDS.1436	Limit dextrin alpha-1,6-maltotetraose-hydrolase (EC 3.2.1.196)	293 (99.7%)	3.9e-30	103.3	192-542
GH13_41	SS15.fasta_assembly.RAST	CDS.1409	Limit dextrin alpha-1,6-maltotetraose-hydrolase (EC 3.2.1.196)	282 (95.9%)	1.4e-35	121.1	205-541
GH13_41	SS15.fasta_assembly.RAST	CDS.2339	Limit dextrin alpha-1,6-maltotetraose-hydrolase (EC 3.2.1.196)	285 (96.9%)	1.7e-35	120.8	193-533
GH13_41	SS15.fasta_assembly.RAST	CDS.1833	Limit dextrin alpha-1,6-maltotetraose-hydrolase (EC 3.2.1.196)	293 (99.7%)	3.8e-30	103.3	192-542
GH16_21	S3W10.fasta_assembly.RAST	CDS.2417	Endo-beta-1,3-1,4 glucanase (licheninase) (EC 3.2.1.73)	206 (100.0%)	8.3e-75	248.8	35-240
GH16_21	SS15.fasta_assembly.RAST	CDS.2237	Endo-beta-1,3-1,4 glucanase (licheninase) (EC 3.2.1.73)	206 (100.0%)	4.9e-75	249.5	35-240
GH23	S3W10.fasta_assembly.RAST	CDS.2278	Membrane-bound lytic murein transglycosylase D	116 (85.9%)	6.3e-30	102.5	157-271
GH23	SS15.fasta_assembly.RAST	CDS.2909	Membrane-bound lytic murein transglycosylase D	116 (85.9%)	6e-30	102.5	157-271
GH25	S3W10.fasta_assembly.RAST	CDS.3692	Lyzozyme M1 (1,4-beta-N-acetylmuramidase) (EC 3.2.1.17)	177 (100.0%)	1.9e-51	172.9	60-238
GH25	SS15.fasta_assembly.RAST	CDS.3446	Lyzozyme M1 (1,4-beta-N-acetylmuramidase) (EC 3.2.1.17)	177 (100.0%)	5.3e-52	174.6	60-238
GH26	S3W10.fasta_assembly.RAST	CDS.3828	Beta-mannanase	141 (46.5%)	2e-31	107.8	97-245
GH26	SS15.fasta_assembly.RAST	CDS.3636	Beta-mannanase	141 (46.5%)	2.2e-31	107.5	97-245
GH77	S3W10.fasta_assembly.RAST	CDS.2319	4-alpha-glucanotransferase (amylomaltase) (EC 2.4.1.25)	476 (96.4%)	5.1e-133	442.5	79-585
GH77	SS15.fasta_assembly.RAST	CDS.2337	4-alpha-glucanotransferase (amylomaltase) (EC 2.4.1.25)	476 (96.4%)	2.3e-133	443.5	79-585
GH102	S3W10.fasta_assembly.RAST	CDS.174	Membrane-bound lytic murein transglycosylase A	156 (99.4%)	1.8e-45	152.8	103-235
GH102	SS15.fasta_assembly.RAST	CDS.288	Membrane-bound lytic murein transglycosylase A	156 (99.4%)	1.7e-45	152.8	103-235
GH103	S3W10.fasta_assembly.RAST	CDS.290	Membrane-bound lytic murein transglycosylase B	294 (99.7%)	1.4e-114	380.2	48-340
GH103	S3W10.fasta_assembly.RAST	CDS.1040	Membrane-bound lytic murein transglycosylase B	293 (99.3%)	7.5e-112	371.2	45-337
GH103	S3W10.fasta_assembly.RAST	CDS.1508	Membrane-bound lytic murein transglycosylase B	204 (69.2%)	4.5e-59	198	33-233
GH103	SS15.fasta_assembly.RAST	CDS.171	Membrane-bound lytic murein transglycosylase B	294 (99.7%)	8.9e-114	377.5	48-340
GH103	SS15.fasta_assembly.RAST	CDS.958	Membrane-bound lytic murein transglycosylase B	293 (99.3%)	7.2e-112	371.2	45-337
GH103	SS15.fasta_assembly.RAST	CDS.1762	Membrane-bound lytic murein transglycosylase B	204 (69.2%)	4.3e-59	198	33-233
GT2_Glycos_transf_2	S3W10.fasta_assembly.RAST	CDS.1954	Cellulose synthase catalytic subunit [UDP-forming] (EC 2.4.1.12)	168 (98.8%)	3.6e-36	122.6	143-331
GT2_Glycos_transf_2	S3W10.fasta_assembly.RAST	CDS.2418	Glycosyltransferases involved in cell wall biogenesis	130 (76.5%)	4.4e-35	119	4-132
GT2_Glycos_transf_2	SS15.fasta_assembly.RAST	CDS.2010	Cellulose synthase catalytic subunit [UDP-forming] (EC 2.4.1.12)	168 (98.8%)	3.7e-36	122.5	143-331
GT2_Glycos_transf_2	SS15.fasta_assembly.RAST	CDS.2236	Glycosyltransferases involved in cell wall biogenesis	130 (76.5%)	4.3e-35	119	4-132
GT2_Glyco_tranf_2_3	S3W10.fasta_assembly.RAST	CDS.2241	Glycosyl transferase, group 2 family	226 (98.3%)	5.3e-34	116.1	259-484
GT2_Glyco_tranf_2_3	SS15.fasta_assembly.RAST	CDS.2872	Glycosyl transferase, group 2 family	226 (98.3%)	1e-33	115.1	259-484
GT4	S3W10.fasta_assembly.RAST	CDS.332	Glycosyltransferase	143 (89.4%)	4.2e-36	122.1	219-361
GT4	S3W10.fasta_assembly.RAST	CDS.3765	Glycosyltransferase	154 (96.3%)	1.2e-35	120.6	177-329
GT4	S3W10.fasta_assembly.RAST	CDS.37	Lipopolysaccharide core biosynthesis mannosyltransferase WadC	149 (93.1%)	2.5e-32	109.8	163-315
GT4	S3W10.fasta_assembly.RAST	CDS.3974	Glycosyl transferase, group 1	151 (94.4%)	1.9e-30	103.7	166-316
GT4	SS15.fasta_assembly.RAST	CDS.129	Glycosyltransferase	143 (89.4%)	5.2e-36	121.7	219-361
GT4	SS15.fasta_assembly.RAST	CDS.4129	Glycosyltransferase	154 (96.3%)	1.2e-35	120.6	177-329
GT4	SS15.fasta_assembly.RAST	CDS.425	Lipopolysaccharide core biosynthesis mannosyltransferase WadC	149 (93.1%)	1e-32	111	163-315
GT4	SS15.fasta_assembly.RAST	CDS.3806	Glycosyl transferase, group 1	150 (93.8%)	3e-30	103	166-315
GT5	S3W10.fasta_assembly.RAST	CDS.1817	Glycogen synthase, ADP-glucose transglucosylase (EC 2.4.1.21)	471 (99.8%)	1e-148	494	13-480
GT5	SS15.fasta_assembly.RAST	CDS.1410	Glycogen synthase, ADP-glucose transglucosylase (EC 2.4.1.21)	471 (99.8%)	6.3e-149	494.6	7-474
GT8	S3W10.fasta_assembly.RAST	CDS.3775	General stress protein	227 (88.3%)	1.4e-48	163.8	17-269
GT8	S3W10.fasta_assembly.RAST	CDS.3399	General stress protein A	230 (89.5%)	8.9e-38	128.4	11-251
GT8	S3W10.fasta_assembly.RAST	CDS.2436	Glycogenin-1 (EC 2.4.1.186)	230 (89.5%)	2.1e-33	114.1	10-242
GT8	SS15.fasta_assembly.RAST	CDS.3830	General stress protein	227 (88.3%)	1e-48	164.2	17-269
GT8	SS15.fasta_assembly.RAST	CDS.3047	General stress protein A	230 (89.5%)	1.5e-37	127.7	11-251
GT8	SS15.fasta_assembly.RAST	CDS.2220	Glycogenin-1 (EC 2.4.1.186)	229 (89.1%)	2.9e-33	113.6	11-242
GT19	S3W10.fasta_assembly.RAST	CDS.1651	Lipid-A-disaccharide synthase (EC 2.4.1.182)	349 (98.6%)	5.2e-114	378.6	4-356
GT19	SS15.fasta_assembly.RAST	CDS.1241	Lipid-A-disaccharide synthase (EC 2.4.1.182)	349 (98.6%)	5.4e-114	378.5	4-356
GT20	S3W10.fasta_assembly.RAST	CDS.473	Alpha,alpha-trehalose-phosphate synthase [UDP-forming] (EC 2.4.1.15)	462 (97.3%)	4.9e-167	554.2	2-456
GT20	SS15.fasta_assembly.RAST	CDS.473	Alpha,alpha-trehalose-phosphate synthase [UDP-forming] (EC 2.4.1.15)	462 (97.3%)	4.7e-167	554.2	2-456
GT21	S3W10.fasta_assembly.RAST	CDS.1518	Glycosyltransferases, probably involved in cell wall biogenesis	233 (100.0%)	4.8e-63	210.8	37-266
GT21	SS15.fasta_assembly.RAST	CDS.1752	Glycosyltransferases, probably involved in cell wall biogenesis	233 (100.0%)	5.4e-63	210.6	37-266
GT26	S3W10.fasta_assembly.RAST	CDS.3760	Glycosyl transferase, WecB/TagA/CpsF family	170 (99.4%)	4.4e-56	187.2	83-255
GT26	SS15.fasta_assembly.RAST	CDS.4134	Glycosyl transferase, WecB/TagA/CpsF family	170 (99.4%)	2.5e-57	191.2	83-255
GT28	S3W10.fasta_assembly.RAST	CDS.1564	UDP-N-acetylglucosamine--N-acetylmuramyl-(pentapeptide) pyrophosphoryl-undecaprenol N-acetylglucosamine transferase (EC 2.4.1.227)	156 (99.4%)	1.5e-42	143.1	186-348
GT28	SS15.fasta_assembly.RAST	CDS.1707	UDP-N-acetylglucosamine--N-acetylmuramyl-(pentapeptide) pyrophosphoryl-undecaprenol N-acetylglucosamine transferase (EC 2.4.1.227)	156 (99.4%)	1.1e-42	143.4	186-348
GT30	S3W10.fasta_assembly.RAST	CDS.3995	3-deoxy-D-manno-octulosonic acid transferase (EC 2.4.99.12)(EC 2.4.99.13)	165 (93.2%)	6.5e-46	154.1	32-198
GT30	SS15.fasta_assembly.RAST	CDS.4203	3-deoxy-D-manno-octulosonic acid transferase (EC 2.4.99.12)(EC 2.4.99.13)	165 (93.2%)	3.4e-46	154.9	32-198
GT35	S3W10.fasta_assembly.RAST	CDS.1820	Glycogen phosphorylase (EC 2.4.1.1)	673 (99.9%)	8.7e-256	848.6	98-796
GT35	SS15.fasta_assembly.RAST	CDS.1413	Glycogen phosphorylase (EC 2.4.1.1)	673 (99.9%)	7e-256	848.9	98-796
GT41	S3W10.fasta_assembly.RAST	CDS.3624	TPR domain protein, putative component of TonB system	419 (59.4%)	2.2e-112	374.9	31-588
GT41	SS15.fasta_assembly.RAST	CDS.3925	TPR domain protein, putative component of TonB system	419 (59.4%)	1.2e-111	372.4	31-588
GT51	S3W10.fasta_assembly.RAST	CDS.2782	Penicillin-binding protein 1A	175 (98.9%)	4.2e-65	216.6	60-235
GT51	S3W10.fasta_assembly.RAST	CDS.536	Multimodular transpeptidase-transglycosylase (EC 2.4.1.129) (EC 3.4.-.-)	172 (97.2%)	4.8e-54	180.5	126-318
GT51	S3W10.fasta_assembly.RAST	CDS.270	Monofunctional biosynthetic peptidoglycan transglycosylase	165 (93.2%)	1.3e-46	156.4	72-231
GT51	S3W10.fasta_assembly.RAST	CDS.57	Multimodular transpeptidase-transglycosylase (EC 2.4.1.129) (EC 3.4.-.-)	155 (87.6%)	9e-46	153.6	69-223
GT51	SS15.fasta_assembly.RAST	CDS.1579	Penicillin-binding protein 1A	175 (98.9%)	4.1e-65	216.6	60-235
GT51	SS15.fasta_assembly.RAST	CDS.535	Multimodular transpeptidase-transglycosylase (EC 2.4.1.129) (EC 3.4.-.-)	172 (97.2%)	4.6e-54	180.5	126-318
GT51	SS15.fasta_assembly.RAST	CDS.191	Monofunctional biosynthetic peptidoglycan transglycosylase	165 (93.2%)	4.1e-46	154.7	72-231
GT51	SS15.fasta_assembly.RAST	CDS.405	Multimodular transpeptidase-transglycosylase (EC 2.4.1.129) (EC 3.4.-.-)	155 (87.6%)	8.6e-46	153.6	69-223
CE1	S3W10.fasta_assembly.RAST	CDS.575	S-formylglutathione hydrolase (EC 3.1.2.12)	226 (99.6%)	3.2e-45	152.7	21-273
CE1	S3W10.fasta_assembly.RAST	CDS.3123	Poly(3-hydroxybutyrate) depolymerase	213 (93.8%)	2e-30	104.2	133-348
CE1	SS15.fasta_assembly.RAST	CDS.574	S-formylglutathione hydrolase (EC 3.1.2.12)	226 (99.6%)	6.8e-45	151.5	21-273
CE1	SS15.fasta_assembly.RAST	CDS.2576	Poly(3-hydroxybutyrate) depolymerase	213 (93.8%)	1.8e-30	104.3	133-348
CE9	S3W10.fasta_assembly.RAST	CDS.114	N-acetylglucosamine-6-phosphate deacetylase (EC 3.5.1.25)	370 (99.2%)	9.6e-106	351.5	8-368
CE9	SS15.fasta_assembly.RAST	CDS.348	N-acetylglucosamine-6-phosphate deacetylase (EC 3.5.1.25)	370 (99.2%)	1.3e-105	351	8-368
CE11	S3W10.fasta_assembly.RAST	CDS.1555	UDP-3-O-[3-hydroxymyristoyl] N-acetylglucosamine deacetylase (EC 3.5.1.108)	270 (99.6%)	4.4e-101	335.7	2-273
CE11	SS15.fasta_assembly.RAST	CDS.1715	UDP-3-O-[3-hydroxymyristoyl] N-acetylglucosamine deacetylase (EC 3.5.1.108)	270 (99.6%)	4.2e-101	335.7	2-273
AA3	S3W10.fasta_assembly.RAST	CDS.1487	Choline dehydrogenase (EC 1.1.99.1)	313 (50.6%)	2.5e-101	338	2-529
AA3	S3W10.fasta_assembly.RAST	CDS.983	Oxidoreductase, GMC family	315 (51.0%)	2.6e-101	337.9	2-531
AA3	S3W10.fasta_assembly.RAST	CDS.2984	Glucose-methanol-choline (GMC) oxidoreductase:NAD binding site	311 (50.3%)	8.1e-47	157.9	11-479
AA3	S3W10.fasta_assembly.RAST	CDS.1112	Glucose-methanol-choline (GMC) oxidoreductase:NAD binding site	312 (50.5%)	1.1e-44	150.9	6-535
AA3	SS15.fasta_assembly.RAST	CDS.1782	Choline dehydrogenase (EC 1.1.99.1)	313 (50.6%)	2.3e-101	338	2-529
AA3	SS15.fasta_assembly.RAST	CDS.901	Oxidoreductase, GMC family	315 (51.0%)	8.1e-101	336.2	2-531
AA3	SS15.fasta_assembly.RAST	CDS.1027	Glucose-methanol-choline (GMC) oxidoreductase:NAD binding site	312 (50.5%)	2.3e-44	149.8	6-535
AA3_1	S3W10.fasta_assembly.RAST	CDS.1487	Choline dehydrogenase (EC 1.1.99.1)	530 (96.7%)	8e-54	181.1	2-526
AA3_1	S3W10.fasta_assembly.RAST	CDS.983	Oxidoreductase, GMC family	530 (96.7%)	4.8e-51	172	3-527
AA3_1	SS15.fasta_assembly.RAST	CDS.1782	Choline dehydrogenase (EC 1.1.99.1)	530 (96.7%)	2.8e-54	182.6	2-526
AA3_1	SS15.fasta_assembly.RAST	CDS.901	Oxidoreductase, GMC family	530 (96.7%)	8.8e-51	171.1	3-527
AA3_2	S3W10.fasta_assembly.RAST	CDS.1487	Choline dehydrogenase (EC 1.1.99.1)	564 (99.3%)	5.3e-157	522	2-525
AA3_2	S3W10.fasta_assembly.RAST	CDS.983	Oxidoreductase, GMC family	566 (99.6%)	7.3e-155	514.9	3-528
AA3_2	SS15.fasta_assembly.RAST	CDS.1782	Choline dehydrogenase (EC 1.1.99.1)	564 (99.3%)	2.2e-157	523.1	2-525
AA3_2	SS15.fasta_assembly.RAST	CDS.901	Oxidoreductase, GMC family	566 (99.6%)	3.1e-155	516.1	3-528
AA3_3	S3W10.fasta_assembly.RAST	CDS.983	Oxidoreductase, GMC family	316 (53.6%)	7.3e-67	224.1	2-302
AA3_3	S3W10.fasta_assembly.RAST	CDS.1487	Choline dehydrogenase (EC 1.1.99.1)	354 (60.0%)	4e-60	201.8	3-341
AA3_3	SS15.fasta_assembly.RAST	CDS.901	Oxidoreductase, GMC family	316 (53.6%)	5e-67	224.6	2-302
AA3_3	SS15.fasta_assembly.RAST	CDS.1782	Choline dehydrogenase (EC 1.1.99.1)	354 (60.0%)	3.7e-60	201.9	3-341
AA6	S3W10.fasta_assembly.RAST	CDS.1316	trp repressor binding protein WrbA, putative	192 (98.5%)	3.4e-50	168.3	4-191
AA6	SS15.fasta_assembly.RAST	CDS.3268	trp repressor binding protein WrbA, putative	192 (98.5%)	3.2e-50	168.3	4-191

## Sheet: Table S7
Table S7. Predicted biosynthetic gene clusters (BGCs) of the Cereibacter sphaeroides strains
A) S3W10
Cluster	Type	Length (bp)	Most similar known biosynthetic gene cluster (% similarity)	MIBiG
				BGC‐ID
1	redox-cofactor	22203	Unknown	-
2	terpene	20768	Unknown	-
3	terpene	21068	Carotenoid (100%)	BGC0000647
4	T3PKS	22659	Ambactin (25%)	BGC0001131
5	RRE-containing,lassopeptide	22622	Salecan (20%)	BGC0001765
6	hserlactone	20753	Unknown	-
7	hserlactone	20633	Unknown	-
B) SS15
Cluster	Type	Length (bp)	Most similar known biosynthetic gene cluster (% similarity)	MIBiG
				BGC‐ID
1	redox-cofactor	22203	Unknown	-
2	terpene	20768	Unknown	-
3	hserlactone	20633	Unknown	-
4	T3PKS	22659	Ambactin (25%)	BGC0001131
5	terpene	21068	Carotenoid (100%)	BGC0000647
6	lassopeptide,RRE-containing	22622	Salecan (20%)	BGC0001765

## Sheet: Table S8
Table S8. The 19 type strains automatically included as the closest neighbors to the C. sphaeroides genomes in TYGS sever.
TYGS ID	Kind	Deposit	Assembly accession	Preferred name	Deposit	Authority	Other deposits	Synonymous taxon names	Base pairs	Percent G+C	No. proteins	Goldstamp	Bioproject accession	Biosample accession	Assembly accession	IMG OID	BacDive
11512	type strain	WDN1C137	GCA_003385555	Rhodosalinus sediminis	WDN1C137	Guo et al. 2017	MCCC 1H00170; KCTC 52478	Rhodosalinus sediminis	3141276	71.69	2966	Gp0377429	PRJNA478697	SAMN09522149	GCA_003385555		strain page
13319	type strain	CCTCC AB2012026	GCA_004022265	Rhodobacter ferrireducens	CCTCC AB2012026	(Yang et al. 2018) Huang et al. 2024	KACC 16603; SgZ-3	Paenirhodobacter ferrireducens; Rhodobacter ferrireducens; Sinirhodobacter ferrireducens	4056980	67.85	3826	Gp0442333	PRJNA488702	SAMN10690863	GCA_004022265		species page
133211	type strain	LMG 25392	GCA_028553765	Paracoccus stylophorae	LMG 25392	Sheu et al. 2011	BCRC 80106; KTW-16	Paracoccus stylophorae	3642172	66.72	3457		PRJNA689381	SAMN17208933	GCA_028553765		species page
14493	type strain	E84	GCA_003298775	Rhodosalinus halophilus	E84	Liu et al. 2019	MCCC 1H00231; KCTC 52697	Rhodosalinus halophilus	3861319	69.85	3680	Gp0377434	PRJNA478698	SAMN09522150	GCA_003298775		species page
15402	type strain	WN007	GCA_002287065	Paracoccus salipaludis	WN007	Dong et al. 2018	ACCC 19972; KCTC 52851	Paracoccus salipaludis	3647149	68.64	3444	Gp0375593	PRJNA400671	SAMN07572621	GCA_002287065		strain page
16297	type strain	DSM 26381	GCA_003594835	'Paracoccus siganidrum'	DSM 26381	Liu et al. 2013	CCTCC AB 2012865; M26	Paracoccus siganidrum	4896726	67.88	4675		PRJNA489780	SAMN09989089	GCA_003594835		strain page
17155	type strain	DSM 11289	GCF_009649175	Rhodovulum strictum	DSM 11289	Hiraishi and Ueda 1995	JCM 9220; IFO 16662; NBRC 16662; MB-G2	Rhodovulum strictum	3810926	67.46	3607		PRJNA224116	SAMN13192057	GCF_009649175		strain page
18184	type strain	JA983	GCA_007668225	Rhodobacter sediminicola	JA983	Suresh et al. 2020	KCTC 15782; NBRC 113843; Rhodobacter sp. JA983	Cereibacter sediminicola; Rhodobacter sediminicola	4179298	68.48	4018		PRJNA545476	SAMN11893188	GCA_007668225		species page
19254	type strain	XY-R6	GCA_002869745	Oceaniglobus roseus	XY-R6	(Wang et al. 2018) Huang et al. 2024	MCCC 1K01498; KCTC 52266; DSM 104294	Kandeliimicrobium roseum; Oceaniglobus roseus	4408264	69.32	4173	Gp0391705	PRJNA320037	SAMN04914643	GCA_002869745		strain page
19729	type strain	MS2-2T	GCA_002871005	Acidimangrovimonas sediminis	MS2-2T	Ren et al. 2019	MCCC 1K02682; NBRC 112978	Acidimangrovimonas sediminis	5262798	67.85	4840		PRJNA419279	SAMN08048889	GCA_002871005		species page
20640	type strain	DSM 4868	GCA_004342445	Rhodovulum euryhalinum	DSM 4868	(Kompantseva 1989) Hiraishi and Ueda 1994 emend. Hördt et al. 2020	BCRC 80529; KA-65; Kompantseva KA-65	Rhodobacter euryhalinus; Rhodovulum euryhalinum	3783403	67.91	3661	Gp0325708	PRJNA520297	SAMN10866311	GCA_004342445	2795385447	strain page
22638	type strain	CECT 8625	GCA_900172265	Roseivivax jejudonensis	CECT 8625	Jung et al. 2015 emend. Hördt et al. 2020	KCTC 42110; CDM-17	Roseivivax jejudonensis	4312868	67.98	4087	Gp0323449	PRJEB19744	SAMEA102345418	GCA_900172265		species page
23600	type strain	JA234	GCA_900207575	Cereibacter ovatus	JA234	(Srinivas et al. 2008) Hördt et al. 2020	CCUG 55049; JCM 14779	Cereibacter ovatus; Luteovulum ovatum; Rhodobacter ovatus	3805778	66.53	3609	Gp0117000	PRJEB22316	SAMN05878503	GCA_900207575		strain page
2619	type strain	DSM 18774	GCA_003254335	Cereibacter changlensis	DSM 18774	(Anil Kumar et al. 2007) Suresh et al. 2015 emend. Hördt et al. 2020	CCUG 53722; JCM 14338; JA139	Catellibacterium changlense; Cereibacter changlensis; Gemmobacter changlensis; Rhodobacter changlensis	4922069	68.05	4684	Gp0103642	PRJNA262264	SAMN05661092	GCA_003254335	2593339283	species page
4827	type strain	JA192	GCA_001720585	Cereibacter johrii	JA192	(Girija et al. 2010) Hördt et al. 2020	DSM 18678; JCM 14543; MTCC 8172	Cereibacter johrii; Luteovulum johrii; Rhodobacter johrii	4512111	69.09	4035		PRJNA323784	SAMN05188776	GCA_001720585		strain page
4994	type strain	DSM 29303	GCA_900106665	Paracoccus sanguinis	DSM 29303	McGinnis et al. 2015	05503; LMG 28451	Paracoccus sanguinis	3588279	70.73	3401	Gp0148838	PRJNA331375	SAMN05444276	GCA_900106665	2693429863	strain page
5131	type strain	DSM 1374	GCA_000520135	Rhodovulum sulfidophilum	DSM 1374	(Hansen and Veldkamp 1973) Hiraishi and Ueda 1994	ATCC 35886; Hansen W4; LMG 5201	Rhodobacter sulfidophilus; Rhodopseudomonas sulfidophila; Rhodovulum sulfidophilum	4322929	66.88	4037	Gp0075944	PRJDB1308	SAMD00036750	GCA_000520135		species page
6392	type strain	KA25	GCA_003050905	Cereibacter azotoformans	KA25	(Hiraishi et al. 1997) Hördt et al. 2020	CIP 105439; JCM 9340; IFO 16436; NBRC 16436	Cereibacter azotoformans; Luteovulum azotoformans; Rhodobacter azotoformans	4414402	68.37	4314	Gp0216249	PRJNA443267	SAMN08779780	GCA_003050905		strain page
86305	type strain	SYSU M79828	GCA_029846755	Falsirhodobacter flavus	SYSU M79828	(Liu et al. 2023) Huang et al. 2024	KCTC 92893; GDMCC 1.3803	Cereibacter flavus; Falsirhodobacter flavus	4014114	64.52	3994		PRJNA954720	SAMN34153947	GCA_029846755		species page

## Sheet: Figure S1
Figure S1. CRISPR/Cas system of C. sphaeroides SS15 as determined by using the CRISPRCasTyper online server. Interference module in yellow, adaptation module in dark blue, accessory genes in pink, arrays with their associated subtype in black/white checkerboard, and unknown genes in grey. Cas genes with low-quality alignments are shown in parenthesis around the name.

## Sheet: Figure S2
Figure S2 Presents the rarefaction curve, which shows the cumulative number of gene clusters computed by micropan R package.

[truncated: 4 more sheets: Figure S3, Figure S4, Figure S5, Figure S6]
